# Supplementary material for: Evaluating the correlation of sclerostin levels with obesity and type 2 diabetes in a multiethnic population living in Kuwait
Source: Front Endocrinol (Lausanne). 2024 Apr 22;15:1392675. doi: 10.3389/fendo.2024.1392675 (PMC11070556; doi:10.3389/fendo.2024.1392675)
Supplement: Supplementary file 1 [file Table_1.xlsx]

## Sheet: SOST
Sex	Ethnicity	Diabetes	Age	BMI	WaistCirc	HipCirc	SBP	DBP	FBG	HBA1C	Insulin	TC	TG	HDL	LDL	ALT	AST	CRP	CRPugmL	SOSTpgml	HOMA_IR	RHOMA_IR
1	1	0	29	31.8	100	112	139	79	4.8	4.5	10.62	5	0.83	1.14	3.5	61	34	1	0.616	531.22	2.2656	2
1	1	1	58	30.8	107	101	136	84	5.5	5.9	5.38	5	0.95	1.18	3.4	52	38	1	2.309	638.86	1.31511	1
1	#NULL!	0	48	33.6	102	#NULL!	142	94	5.2	6	#NULL!	6.70028	2.39979	0.830101	4.8	#NULL!	#NULL!	#NULL!	2.627	760.53	#NULL!	2
1	1	2	44	31.8	100	107	131	73	8	8.02	4.74	4	2.48	0.56	2.3	50	20	1	1.619	#NULL!	1.68533	1
2	1	0	40	20.1	75	57	95	60	5.2	5.5	5.52	5.5	0.78	1.48	3.7	23	16	1	0.07	444.87	1.27573	1
1	1	1	32	26.8	87	107	129	72	5.7	5.4	4.57	3.7	0.48	0.98	2.5	39	25	1	0.73	319.97	1.15773	1
1	1	1	43	26	188	102	148	87	5	6	4.95	6	1.16	1.21	4.3	38	18	1	0.408	702.83	1.1	1
1	2	2	61	27.4	98	104	205	96	7.8	7.6	6.58	5.7	1.56	1.07	3.9	32	15	1	1.326	#NULL!	2.28107	2
1	1	2	64	31.3	107	100	191	88	8.8	7.1	8.72	5	1.45	0.93	3.4	27	14	1	6.704	#NULL!	3.41049	2
1	#NULL!	0	46	24.1	95	#NULL!	115	58	4.8	5.8	#NULL!	5.60124	1.04991	0.930954	4.2	#NULL!	#NULL!	#NULL!	1.212	645.05	#NULL!	2
1	1	2	30	35.3	112	118	103	61	18.9	9.9	12.95	4.5	1.32	1.5	2.4	77	32	1	0.919	#NULL!	10.878	2
1	1	0	26	34.3	85	95	129	64	5	5.58	63.36	6.1	1.03	1.01	4.6	41	21	1	1.232	390.48	14.08	2
1	1	0	24	30.9	106	114	160	104	5.1	5	#NULL!	3.5	3.77	0.7	1.1	40	22	1	2.086	580.96	#NULL!	2
1	1	2	71	42.9	137	118	190	103	6.6	7.6	#NULL!	5.8	3.87	0.99	3.1	32	17	57.1	#NULL!	538.57	#NULL!	2
1	1	2	64	26.5	94	99	178	85	4.2	8	#NULL!	7.3	2.34	0.81	5.4	32	22	1	1.306	#NULL!	#NULL!	2
1	2	2	48	27.1	94	94	113	69	8.4	7.6	5.01	3.7	0.59	1.15	2.3	41	18	1	0.005	1132.7	1.8704	1
1	#NULL!	0	32	26.6	98	#NULL!	139	83	5	5.7	#NULL!	3.49884	0.568916	1.01112	2.201	#NULL!	#NULL!	#NULL!	2.126	752.29	#NULL!	2
1	1	0	46	46.4	138	141	104	75	5	5.5	10.63	6.5	1.98	1.07	4.5	43	18	1	4.757	400.96	2.36222	2
1	1	1	54	32.4	105	114	145	90	5.6	6.4	4.2	5.4	2.59	0.71	3.5	49	24	1	1.972	612	1.04533	1
1	2	1	56	27.5	102	101	136	86	5.4	5.7	13.34	4.1	1.28	1.04	2.5	32	15	1	0.447	747.14	3.2016	2
1	2	2	56	30.7	104	107	133	79	12.3	11.5	52.28	5	5.65	1.05	2.26	92	139	1	2.294	#NULL!	28.5797	2
1	2	0	37	28	104	103	123	67	5.2	5.5	8.73	6.4	4	0.96	3.6	62	32	1	0.725	949	2.0176	2
1	1	2	49	37	113	124	158	89	7.6	6.8	9.56	3.8	2.92	0.78	1.7	54	22	1	1.823	#NULL!	3.22916	2
1	2	2	57	23.5	97	98	149	89	11.1	9.4	7.65	4	0.84	0.89	2.7	39	18	1	0.984	#NULL!	3.774	2
2	1	2	53	38.9	102	118	139	81	16	9	42.37	5.5	2.71	1.02	3.2	76	37	1	4.127	#NULL!	30.1298	2
1	1	2	51	32.5	100	107	162	86	8	6.2	18.01	4.3	6.88	0.51	2.75	28	19	1	1.579	#NULL!	6.40356	2
1	1	0	32	27	93	104	142	92	4.5	4.9	5.3	2.4	1.25	0.82	1	34	25	1	0.415	91.11	1.06	1
1	1	1	57	27.1	97	101	175	109	5.2	5.7	7.3	4.8	3.68	0.76	2.4	45	19	1	2.399	1065.62	1.68711	1
1	1	1	37	32.5	99	107	132	81	6.5	6.2	14.8	3.5	1.15	0.7	2.3	45	20	1	11.552	667.76	4.27556	2
1	1	1	38	40	123	127	158	92	5.5	6.3	24.9	6.8	2.33	0.7	5	69	43	1	6.42	784.22	6.08667	2
1	2	2	50	30.6	103	105	135	80	12.6	12.6	8.7	5.7	1.71	0.95	4	36	16	1	2.211	#NULL!	4.872	2
1	1	1	46	46.7	131	129	141	87	5.6	5.7	22.8	5.3	3.37	0.81	3	38	16	1	10.854	1272.19	5.67467	2
1	1	1	54	26.7	94	98	133	78	5.2	5.9	4.8	4.3	0.61	1.28	2.7	61	36	1	0.251	1516.31	1.10933	1
2	1	2	57	24.3	88	95	118	67	6.2	6.9	3.5	6.9	1.02	1.17	5.3	26	12	1	0.471	#NULL!	0.964444	1
1	1	2	63	29.5	91	104	132	71	7.7	7.3	4.9	6.6	1.63	0.74	5.1	34	15	1	3.103	#NULL!	1.67689	1
1	1	1	37	25	91	97	132	77	4.7	5.7	5.9	4.9	1.32	0.99	3.3	46	22	1	0.528	334.75	1.23244	1
1	2	2	56	27.4	90	98	155	87	9.4	7.3	6.5	4	0.9	1.22	2.4	44	20	1	0.854	#NULL!	2.71556	2
1	1	2	50	35.3	117	112	114	73	7.6	7.2	11.5	5.8	1.21	0.72	4.5	47	17	1	4.234	#NULL!	3.88444	2
1	2	2	42	27.8	94	99	129	83	7.3	9.9	13	5.9	1.45	1.01	4.2	44	21	1	1.181	#NULL!	4.21778	2
1	2	2	51	26.9	93	102	130	77	6	7.2	16.1	5	1.09	0.91	3.6	46	20	1	1.143	#NULL!	4.29333	2
1	1	2	45	28.7	106	109	106	65	11.7	10.4	8.8	4.4	1.35	0.97	2.8	45	20	1	0.383	#NULL!	4.576	2
1	2	2	38	20.3	89	95	127	78	6.5	6.5	7.7	5	1.98	1.22	2.9	66	23	1	0.565	#NULL!	2.22444	2
1	1	1	28	28.4	98	101	128	72	5.5	5.4	5.4	6	0.85	1.17	4.4	36	20	1	1.614	287.67	1.32	1
1	#NULL!	0	31	18.5	#NULL!	#NULL!	#NULL!	#NULL!	#NULL!	#NULL!	#NULL!	#NULL!	#NULL!	#NULL!	#NULL!	#NULL!	#NULL!	#NULL!	0.59	574.75	#NULL!	2
1	1	1	39	30.8	102	109	151	104	5.6	5.3	18.6	6.1	3.97	1.13	3.2	76	36	1	4.19	346.34	4.62933	2
1	1	1	34	36.1	110	107	136	88	5.7	4.8	28.7	7.6	4.04	0.78	5	75	27	1	4.611	352.66	7.27067	2
1	2	2	54	33.1	120	106	127	78	9.8	8.3	15.4	4.7	2.85	0.87	2.5	56	30	1	2.714	#NULL!	6.70756	2
1	1	1	36	28.5	96	101	131	81	5.8	5.5	7.8	5.5	3.63	0.66	3.2	59	27	1	1.118	638.86	2.01067	2
1	2	2	53	33.9	113	107	140	75	8.2	8.7	17.83	3.6	1.8	0.6	2.2	64	40	1	1.771	#NULL!	6.49804	2
1	2	2	63	27.1	90	99	157	92	6	5.7	5.6	5.6	1.36	1.29	3.7	35	24	1	0.214	#NULL!	1.49333	1
1	2	2	44	24.8	81	90	137	83	6.9	7	7.7	4.7	1.36	0.89	3.2	67	26	1	1.25	#NULL!	2.36133	2
2	2	0	50	27.4	107.5	111	104	66	5	5.2	5.4	5.2	0.55	1.16	3.8	30	19	1	1.567	1054.25	1.2	1
1	2	1	33	22.8	82	99	140	82	5.6	5.4	4.3	5.2	1.13	1.34	3.3	40	21	1	0.766	861.96	1.07022	1
1	2	2	57	31.3	103	106	132	79	13.9	9.5	7	4.5	1.74	0.85	2.9	52	24	1	2.174	#NULL!	4.32444	2
2	#NULL!	0	40	33.9	#NULL!	#NULL!	113	61	7.6	7.9	#NULL!	4.69873	2.24981	0.840445	2.801	#NULL!	#NULL!	#NULL!	12.079	464.68	#NULL!	2
1	1	2	58	38.7	115	118	118	66	13.9	7.1	21.8	4.4	2.62	0.71	2.5	31	12	18.6	12.566	#NULL!	13.4676	2
2	1	1	57	44.3	118	141	140	89	6.2	6.2	21.5	4.7	1.46	0.75	3.3	32	17	27.3	15.142	620.26	5.92444	2
1	1	2	60	39.9	117	116	167	84	5.5	7	27.9	4.4	2.33	1.03	2.3	27	26	1	1.562	#NULL!	6.82	2
1	2	1	36	28.5	90	106	154	91	4.8	5.9	14	4.7	0.89	1.05	3.2	88	32	1	1.786	1037.2	2.98667	2
1	2	1	52	27.5	96	99.5	180	98	5.9	5.5	6.6	4.9	0.51	1.01	3.7	45	25	1	0.403	606.82	1.73067	1
2	2	2	49	24.4	84	93	145	82	7.3	6.9	15.2	5.7	1.23	0.81	4.3	37	14	1	1.96	#NULL!	4.93156	2
1	#NULL!	0	42	41.9	120	#NULL!	135	80	6.4	6.5	#NULL!	6.20119	4.1505	0.700802	3.6	#NULL!	#NULL!	#NULL!	4.232	1034.62	#NULL!	2
1	2	0	51	25.4	102.5	104.5	131	80	4.8	5.5	2.7	4	0.59	1.11	2.6	53	30	1	0.373	944.88	0.576	1
2	2	2	55	32.1	108	111	137	78	7.6	7.7	11.3	4.5	1.34	1.33	2.6	53	19	1	1.721	#NULL!	3.81689	2
1	1	2	44	28.9	92	105	121	84	6.2	7.4	5.2	3.9	2.46	0.94	1.8	43	23	1	0.473	#NULL!	1.43289	1
1	1	2	62	23.8	93	93	157	69	15.1	11.4	5.8	5.4	1.09	1.13	3.8	28	11	1	2.681	#NULL!	3.89244	2
2	1	0	48	25.9	88	100	150	92	4.7	5.4	6.4	5.7	1.46	1.26	3.8	62	19	1	1.487	108.12	1.33689	1
1	2	2	52	23.3	90	94	124	68	6.5	6.1	11.7	3.6	2.49	0.96	1.5	57	26	1	1.278	#NULL!	3.38	2
1	#NULL!	0	42	31.7	94	#NULL!	159	104	15.4	11.6	#NULL!	3.89966	1.46108	0.830101	2.4	#NULL!	#NULL!	#NULL!	4.989	613.03	#NULL!	2
1	#NULL!	0	24	21.1	86	#NULL!	119	57	4.4	4.9	#NULL!	3.10059	0.718904	0.990432	1.8	#NULL!	#NULL!	#NULL!	0.078	519.28	#NULL!	2
2	2	#NULL!	53	26.6	97	105	140	73	5.9	6.4	3.2	5	0.52	1.35	3.4	33	16	1	0.875	#NULL!	0.839111	1
1	#NULL!	0	39	33.6	112	#NULL!	158	105	5.2	5.1	#NULL!	4.79959	1.36023	1.10939	3.101	#NULL!	#NULL!	#NULL!	3.549	967.56	#NULL!	2
1	1	1	51	28.1	90	105	130	81	5.7	5.5	14.5	6.3	2.77	1.06	4	63	21	1	0.692	804.82	3.67333	2
2	1	0	39	33.6	98	115	124	80	5.1	5.3	13.2	6.5	3.1	1.19	3.9	33	14	1	1.977	836.22	2.992	2
1	1	2	47	32	104	111	117	65	5.2	5.5	8	5.8	3.13	0.88	3.5	75	37	1	1.584	#NULL!	1.84889	1
1	#NULL!	0	60	33.9	#NULL!	#NULL!	#NULL!	#NULL!	#NULL!	#NULL!	#NULL!	#NULL!	#NULL!	#NULL!	#NULL!	#NULL!	#NULL!	#NULL!	6.456	1704.51	#NULL!	2
2	#NULL!	0	60	42.6	#NULL!	#NULL!	#NULL!	#NULL!	#NULL!	#NULL!	#NULL!	#NULL!	#NULL!	#NULL!	#NULL!	#NULL!	#NULL!	#NULL!	14.579	#NULL!	#NULL!	2
2	#NULL!	0	44	26.3	#NULL!	#NULL!	#NULL!	#NULL!	#NULL!	#NULL!	#NULL!	#NULL!	#NULL!	#NULL!	#NULL!	#NULL!	#NULL!	#NULL!	2.32	506.3	#NULL!	2
1	#NULL!	0	49	26.5	#NULL!	#NULL!	#NULL!	#NULL!	#NULL!	#NULL!	#NULL!	#NULL!	#NULL!	#NULL!	#NULL!	#NULL!	#NULL!	#NULL!	0.249	1001.08	#NULL!	2
1	1	#NULL!	46	36.3	114	123	139	85	5.2	5.9	17.9	6.1	2.55	0.99	4	39	19	1	8.976	1013.98	4.13689	2
2	#NULL!	0	58	50.1	119	#NULL!	118	74	5.6	6.2	#NULL!	5.99948	1.13007	1.46108	4	#NULL!	#NULL!	#NULL!	5.006	937.15	#NULL!	2
1	#NULL!	0	55	27.9	103	#NULL!	129	72	14.7	8.6	#NULL!	6.50116	3.61003	0.729247	4.01	#NULL!	#NULL!	#NULL!	4.324	1042.88	#NULL!	2
1	#NULL!	0	60	32.7	107	#NULL!	138	79	5.9	5.5	#NULL!	6.50116	0.840445	1.21024	4.9	#NULL!	#NULL!	#NULL!	4.806	1101.82	#NULL!	2
2	1	0	48	38.5	113	121.5	123	66	5.1	5.5	4.91	4.3	1.91	0.74	2.7	29	16	14.6	12.398	804.82	1.11293	1
1	#NULL!	0	33	19.2	#NULL!	#NULL!	#NULL!	#NULL!	#NULL!	#NULL!	#NULL!	#NULL!	#NULL!	#NULL!	#NULL!	#NULL!	#NULL!	#NULL!	0.138	303.57	#NULL!	2
1	#NULL!	0	31	31.3	95	#NULL!	124	67	4.2	5.4	#NULL!	3.29972	1.26972	1.01112	1.699	#NULL!	#NULL!	#NULL!	0.986	308.33	#NULL!	2
2	2	0	61	32.3	99	108	160	75	4.8	5.3	8.4	5.6	1.07	1.46	3.7	47	17	1	2.01	1357.99	1.792	1
1	#NULL!	0	48	26.8	93	#NULL!	173	97	5.6	5.4	#NULL!	4.49961	0.680114	0.99	3.2	#NULL!	#NULL!	#NULL!	2.818	669.82	#NULL!	2
1	#NULL!	0	43	30.1	#NULL!	#NULL!	#NULL!	#NULL!	#NULL!	#NULL!	#NULL!	#NULL!	#NULL!	#NULL!	#NULL!	#NULL!	#NULL!	#NULL!	8.228	1606.98	#NULL!	2
1	#NULL!	0	32	23.8	#NULL!	#NULL!	#NULL!	#NULL!	#NULL!	#NULL!	#NULL!	#NULL!	#NULL!	#NULL!	#NULL!	#NULL!	#NULL!	#NULL!	8.61	512.53	#NULL!	2
1	#NULL!	0	33	24.3	#NULL!	#NULL!	#NULL!	#NULL!	#NULL!	#NULL!	#NULL!	#NULL!	#NULL!	#NULL!	#NULL!	#NULL!	#NULL!	#NULL!	4.773	521.88	#NULL!	2
1	1	1	33	35.1	120	119	114	76	3.7	5.79	41.44	4.85	0.97	0.8	3.63	18	21	6	1.213	534.33	6.81458	2
1	#NULL!	0	44	25	85	#NULL!	131	74	3.9	5.8	#NULL!	5.57538	0.92061	1.09904	4.228	#NULL!	#NULL!	#NULL!	0.238	524.99	#NULL!	2
2	#NULL!	0	36	32.4	108	#NULL!	131	74	3.9	6.1	#NULL!	5.07629	0.799069	1.30075	3.442	#NULL!	#NULL!	#NULL!	15.88	408.81	#NULL!	2
1	#NULL!	0	51	35.4	110	#NULL!	134	86	5.8	7.3	#NULL!	5.50039	0.799069	1.09904	4.05	#NULL!	#NULL!	#NULL!	1.961	1156.21	#NULL!	2
2	#NULL!	0	34	35.6	113	#NULL!	97	63	4.1	5.8	#NULL!	4.79959	1.6602	0.899922	3.57	#NULL!	#NULL!	#NULL!	11.266	542.63	#NULL!	2
1	#NULL!	0	56	27	#NULL!	#NULL!	#NULL!	#NULL!	#NULL!	#NULL!	#NULL!	#NULL!	#NULL!	#NULL!	#NULL!	#NULL!	#NULL!	#NULL!	0.784	458	#NULL!	2
1	#NULL!	0	38	39.6	#NULL!	#NULL!	#NULL!	#NULL!	#NULL!	#NULL!	#NULL!	#NULL!	#NULL!	#NULL!	#NULL!	#NULL!	#NULL!	#NULL!	2.925	744.05	#NULL!	2
2	#NULL!	0	37	30.7	#NULL!	#NULL!	#NULL!	#NULL!	#NULL!	#NULL!	#NULL!	#NULL!	#NULL!	#NULL!	#NULL!	#NULL!	#NULL!	#NULL!	2.677	820.78	#NULL!	2
1	#NULL!	0	42	28.7	#NULL!	#NULL!	#NULL!	#NULL!	#NULL!	#NULL!	#NULL!	#NULL!	#NULL!	#NULL!	#NULL!	#NULL!	#NULL!	#NULL!	2.08	1206.58	#NULL!	2
1	#NULL!	0	63	26.3	100	#NULL!	164	102	4.4	5	#NULL!	5.70985	0.799069	1.30075	4.06	#NULL!	#NULL!	#NULL!	1.012	872.26	#NULL!	2
1	1	0	54	28.2	98	110	150	95	4.88	4.8	7.74	5.45	0.87	0.98	4.3	20	15	3	8.409	282.89	1.67872	1
1	2	0	33	25.7	85	95	133	92	5.08	4.6	16.51	6.39	2.31	1.06	4.9	35	30	3	2.195	604.75	3.72759	2
1	#NULL!	0	46	36.9	#NULL!	#NULL!	#NULL!	#NULL!	#NULL!	#NULL!	#NULL!	#NULL!	#NULL!	#NULL!	#NULL!	#NULL!	#NULL!	#NULL!	4.53	258.42	#NULL!	2
1	#NULL!	0	56	29.1	98	#NULL!	136	71	5.5	4.8	#NULL!	4.2798	1.44039	0.830101	3.199	#NULL!	#NULL!	#NULL!	0.61	473.01	#NULL!	2
1	#NULL!	0	31	24.1	85	#NULL!	138	74	5.1	5	#NULL!	4.49961	1.24903	1.1999	3	#NULL!	#NULL!	#NULL!	3.73	564.39	#NULL!	2
1	#NULL!	0	46	35.1	97	#NULL!	109	53	5.1	4.3	#NULL!	6.29946	2.29894	1.11973	5	#NULL!	#NULL!	#NULL!	2.736	981.99	#NULL!	2
1	#NULL!	0	56	32.7	107	#NULL!	125	77	5.5	4.3	#NULL!	4.57461	0.57926	1.29041	3.287	#NULL!	#NULL!	#NULL!	0.64	752.81	#NULL!	2
2	#NULL!	0	73	22.4	#NULL!	#NULL!	#NULL!	#NULL!	#NULL!	#NULL!	#NULL!	#NULL!	#NULL!	#NULL!	#NULL!	#NULL!	#NULL!	#NULL!	0.66	664.66	#NULL!	2
1	#NULL!	0	51	23.1	82	#NULL!	117	69	5.1	4	#NULL!	6.8632	1.10939	1.01112	6.142	#NULL!	#NULL!	#NULL!	0.873	797.61	#NULL!	2
1	#NULL!	0	41	41.7	#NULL!	#NULL!	#NULL!	#NULL!	#NULL!	#NULL!	#NULL!	#NULL!	#NULL!	#NULL!	#NULL!	#NULL!	#NULL!	#NULL!	3.879	20.09	#NULL!	2
1	#NULL!	0	37	26.5	#NULL!	#NULL!	#NULL!	#NULL!	#NULL!	#NULL!	#NULL!	#NULL!	#NULL!	#NULL!	#NULL!	#NULL!	#NULL!	#NULL!	0.883	200.54	#NULL!	2
1	#NULL!	0	27	25.8	85	#NULL!	112	72	4.7	4.6	#NULL!	4.74011	1.37057	1.21024	3.3	#NULL!	#NULL!	#NULL!	0.342	361.08	#NULL!	2
1	2	2	51	29.7	95	101	144	88	12.16	5	15.11	4.18	1.87	0.92	2.9	85	37	3	3.481	#NULL!	8.16612	2
1	#NULL!	0	51	25.1	#NULL!	#NULL!	#NULL!	#NULL!	#NULL!	#NULL!	#NULL!	#NULL!	#NULL!	#NULL!	#NULL!	#NULL!	#NULL!	#NULL!	0.933	350.03	#NULL!	2
1	#NULL!	0	31	28.3	88	#NULL!	130	70	5.3	5.9	#NULL!	4.46082	1.01888	1.16886	3.101	#NULL!	#NULL!	#NULL!	1.147	625.06	#NULL!	2
1	#NULL!	0	33	26.7	98	#NULL!	137	89	4.7	4.1	#NULL!	3.11094	0.809413	0.889578	2.1	#NULL!	#NULL!	#NULL!	4.639	755.38	#NULL!	2
1	#NULL!	0	59	27.3	97	#NULL!	140	79	4.6	4.7	#NULL!	4.44013	1.59038	1.18955	2.899	#NULL!	#NULL!	#NULL!	0.709	1125.09	#NULL!	2
1	#NULL!	0	42	23.9	#NULL!	#NULL!	#NULL!	#NULL!	#NULL!	#NULL!	#NULL!	#NULL!	#NULL!	#NULL!	#NULL!	#NULL!	#NULL!	#NULL!	2.254	929.41	#NULL!	2
1	#NULL!	0	29	26.8	89	#NULL!	153	91	4.9	4.4	#NULL!	4.77114	1.17921	1.39902	3.101	#NULL!	#NULL!	#NULL!	5.334	605.02	#NULL!	2
1	2	0	34	31.6	110	120	111	75	5	4.6	23.2	5.9	1.28	0.9	4.7	38	28	3	5.702	953.4	5.15556	2
2	#NULL!	0	65	35.5	115	#NULL!	166	91	5.9	5.8	#NULL!	3.87122	2.83941	0.899922	1.73	#NULL!	#NULL!	#NULL!	4.279	964.64	#NULL!	2
1	#NULL!	0	72	27.7	108	#NULL!	128	53	7.8	9.1	#NULL!	5.87018	1.62917	0.899922	4.259	#NULL!	#NULL!	#NULL!	13.931	#NULL!	#NULL!	2
1	#NULL!	0	58	30.4	101	#NULL!	135	74	11	8.9	#NULL!	3.16007	0.799069	0.700802	2.11	#NULL!	#NULL!	#NULL!	1.734	1382.71	#NULL!	2
1	#NULL!	0	23	31.1	100	#NULL!	158	102	4.6	5.1	#NULL!	5.25989	1.64986	1.00078	3.9	#NULL!	#NULL!	#NULL!	0.535	584.03	#NULL!	2
1	#NULL!	0	43	30.5	#NULL!	#NULL!	#NULL!	#NULL!	#NULL!	#NULL!	#NULL!	#NULL!	#NULL!	#NULL!	#NULL!	#NULL!	#NULL!	#NULL!	0.488	1007.28	#NULL!	2
2	#NULL!	0	48	28.4	#NULL!	#NULL!	#NULL!	#NULL!	#NULL!	#NULL!	#NULL!	#NULL!	#NULL!	#NULL!	#NULL!	#NULL!	#NULL!	#NULL!	1.538	1002.05	#NULL!	2
2	#NULL!	0	45	34	#NULL!	#NULL!	#NULL!	#NULL!	#NULL!	#NULL!	#NULL!	#NULL!	#NULL!	#NULL!	#NULL!	#NULL!	#NULL!	#NULL!	8.085	677.15	#NULL!	2
1	#NULL!	0	62	25.1	88	#NULL!	135	87	5.4	4.9	#NULL!	7.87949	5.00905	0.899922	5.901	#NULL!	#NULL!	#NULL!	3.348	1089.36	#NULL!	2
1	#NULL!	0	43	29.5	101	#NULL!	150	79	5.7	4.4	#NULL!	5.28058	0.910266	1.09904	3.9	#NULL!	#NULL!	#NULL!	0.884	681.72	#NULL!	2
1	#NULL!	0	48	26.9	#NULL!	#NULL!	#NULL!	#NULL!	#NULL!	#NULL!	#NULL!	#NULL!	#NULL!	#NULL!	#NULL!	#NULL!	#NULL!	#NULL!	#NULL!	1238.28	#NULL!	2
1	#NULL!	0	38	25.3	#NULL!	#NULL!	#NULL!	#NULL!	#NULL!	#NULL!	#NULL!	#NULL!	#NULL!	#NULL!	#NULL!	#NULL!	#NULL!	#NULL!	1.863	730.33	#NULL!	2
1	#NULL!	0	50	33.8	#NULL!	#NULL!	#NULL!	#NULL!	#NULL!	#NULL!	#NULL!	#NULL!	#NULL!	#NULL!	#NULL!	#NULL!	#NULL!	#NULL!	5.827	849.73	#NULL!	2
1	#NULL!	0	59	25	#NULL!	#NULL!	#NULL!	#NULL!	#NULL!	#NULL!	#NULL!	#NULL!	#NULL!	#NULL!	#NULL!	#NULL!	#NULL!	#NULL!	3.931	1543.72	#NULL!	2
1	#NULL!	0	35	28.5	#NULL!	#NULL!	#NULL!	#NULL!	#NULL!	#NULL!	#NULL!	#NULL!	#NULL!	#NULL!	#NULL!	#NULL!	#NULL!	#NULL!	0.397	839.93	#NULL!	2
1	#NULL!	0	62	25.4	#NULL!	#NULL!	#NULL!	#NULL!	#NULL!	#NULL!	#NULL!	#NULL!	#NULL!	#NULL!	#NULL!	#NULL!	#NULL!	#NULL!	0.502	1767.46	#NULL!	2
1	#NULL!	0	53	33	#NULL!	#NULL!	#NULL!	#NULL!	#NULL!	#NULL!	#NULL!	#NULL!	#NULL!	#NULL!	#NULL!	#NULL!	#NULL!	#NULL!	2.574	#NULL!	#NULL!	2
1	#NULL!	0	33	27.9	#NULL!	#NULL!	#NULL!	#NULL!	#NULL!	#NULL!	#NULL!	#NULL!	#NULL!	#NULL!	#NULL!	#NULL!	#NULL!	#NULL!	0.172	630.67	#NULL!	2
1	#NULL!	0	31	29.7	#NULL!	#NULL!	#NULL!	#NULL!	#NULL!	#NULL!	#NULL!	#NULL!	#NULL!	#NULL!	#NULL!	#NULL!	#NULL!	#NULL!	0.359	516.44	#NULL!	2
2	#NULL!	0	45	30.9	#NULL!	#NULL!	#NULL!	#NULL!	#NULL!	#NULL!	#NULL!	#NULL!	#NULL!	#NULL!	#NULL!	#NULL!	#NULL!	#NULL!	0.982	469.36	#NULL!	2
1	#NULL!	0	63	32.5	115.5	#NULL!	156	81	5.4	6.1	#NULL!	6.1624	1.43005	0.938712	4.714	#NULL!	#NULL!	#NULL!	0.237	1160.03	#NULL!	2
1	#NULL!	0	31	28.6	#NULL!	#NULL!	#NULL!	#NULL!	#NULL!	#NULL!	#NULL!	#NULL!	#NULL!	#NULL!	#NULL!	#NULL!	#NULL!	#NULL!	#NULL!	889.61	#NULL!	2
1	#NULL!	0	53	40.2	#NULL!	#NULL!	#NULL!	#NULL!	#NULL!	#NULL!	#NULL!	#NULL!	#NULL!	#NULL!	#NULL!	#NULL!	#NULL!	#NULL!	10.716	729.98	#NULL!	2
2	#NULL!	0	43	29.7	#NULL!	#NULL!	#NULL!	#NULL!	#NULL!	#NULL!	#NULL!	#NULL!	#NULL!	#NULL!	#NULL!	#NULL!	#NULL!	#NULL!	1.045	888.1	#NULL!	2
2	#NULL!	0	44	32.2	107	#NULL!	140	103	9.2	7.9	#NULL!	5.73054	2.58081	0.899922	3.7	#NULL!	#NULL!	#NULL!	5.735	1191.95	#NULL!	2
1	#NULL!	0	42	36.9	112	#NULL!	131	77	4.9	5.5	#NULL!	5.00905	0.638738	1.79984	2.899	#NULL!	#NULL!	#NULL!	2.27	134.05	#NULL!	2
1	#NULL!	0	43	34.7	108	#NULL!	104	76	5.1	5.3	#NULL!	4.30049	3.33075	0.680114	1.715	#NULL!	#NULL!	#NULL!	4.52	609.28	#NULL!	2
1	#NULL!	0	54	32.1	113	#NULL!	119	75	8	7.8	#NULL!	4.87975	1.76881	1.01112	3.101	#NULL!	#NULL!	#NULL!	#NULL!	613.86	#NULL!	2
2	#NULL!	0	60	25.2	#NULL!	#NULL!	#NULL!	#NULL!	#NULL!	#NULL!	#NULL!	#NULL!	#NULL!	#NULL!	#NULL!	#NULL!	#NULL!	#NULL!	1.06	809.76	#NULL!	2
1	#NULL!	0	61	28.8	107	#NULL!	115	87	26.5	17.4	#NULL!	11.0111	9.55004	1.02922	5.7	#NULL!	#NULL!	#NULL!	16.65	1557.2	#NULL!	2
1	#NULL!	0	62	24.4	#NULL!	#NULL!	#NULL!	#NULL!	#NULL!	#NULL!	#NULL!	#NULL!	#NULL!	#NULL!	#NULL!	#NULL!	#NULL!	#NULL!	0.827	1300.79	#NULL!	2
1	#NULL!	0	54	26.5	#NULL!	#NULL!	#NULL!	#NULL!	#NULL!	#NULL!	#NULL!	#NULL!	#NULL!	#NULL!	#NULL!	#NULL!	#NULL!	#NULL!	5.919	891.11	#NULL!	2
1	#NULL!	0	49	29.8	#NULL!	#NULL!	#NULL!	#NULL!	#NULL!	#NULL!	#NULL!	#NULL!	#NULL!	#NULL!	#NULL!	#NULL!	#NULL!	#NULL!	3.446	739.42	#NULL!	2
1	#NULL!	0	82	28.6	#NULL!	#NULL!	#NULL!	#NULL!	#NULL!	#NULL!	#NULL!	#NULL!	#NULL!	#NULL!	#NULL!	#NULL!	#NULL!	#NULL!	#NULL!	#NULL!	#NULL!	2
2	#NULL!	0	37	46.3	#NULL!	#NULL!	#NULL!	#NULL!	#NULL!	#NULL!	#NULL!	#NULL!	#NULL!	#NULL!	#NULL!	#NULL!	#NULL!	#NULL!	#NULL!	438.38	#NULL!	2
1	#NULL!	0	32	38.2	118	#NULL!	127	87	5.2	5.6	#NULL!	7.19938	3.42126	0.840445	4.856	#NULL!	#NULL!	#NULL!	6.587	1037.91	#NULL!	2
1	#NULL!	0	33	18.9	#NULL!	#NULL!	#NULL!	#NULL!	#NULL!	#NULL!	#NULL!	#NULL!	#NULL!	#NULL!	#NULL!	#NULL!	#NULL!	#NULL!	#NULL!	474	#NULL!	2
1	#NULL!	0	30	36.7	#NULL!	#NULL!	#NULL!	#NULL!	#NULL!	#NULL!	#NULL!	#NULL!	#NULL!	#NULL!	#NULL!	#NULL!	#NULL!	#NULL!	8.267	111.05	#NULL!	2
1	#NULL!	0	56	31.5	112	#NULL!	152	88	7	10	#NULL!	4.65994	1.34988	0.780967	3.3	#NULL!	#NULL!	#NULL!	1.544	533	#NULL!	2
2	#NULL!	0	47	22.5	#NULL!	#NULL!	#NULL!	#NULL!	#NULL!	#NULL!	#NULL!	#NULL!	#NULL!	#NULL!	#NULL!	#NULL!	#NULL!	#NULL!	0.246	994.57	#NULL!	2
1	#NULL!	0	59	27.9	94	#NULL!	173	95	12.6	11.5	#NULL!	4.84872	1.14042	1.02922	3.3	#NULL!	#NULL!	#NULL!	2.042	1487.93	#NULL!	2
1	#NULL!	0	46	26.9	88.5	#NULL!	133	75	4.7	6.2	#NULL!	4.78924	0.910266	1.0706	3.3	#NULL!	#NULL!	#NULL!	1.113	1022.98	#NULL!	2
1	#NULL!	0	50	25.8	94	#NULL!	116	75	5.5	6.3	#NULL!	4.54875	1.69899	1.04991	2.7	#NULL!	#NULL!	#NULL!	2.289	798.95	#NULL!	2
1	#NULL!	0	52	26.5	86	#NULL!	117	66	7.6	7.5	#NULL!	5.15904	2.35066	0.980088	3.1	#NULL!	#NULL!	#NULL!	0.232	595.51	#NULL!	2
1	#NULL!	0	43	28.6	107	#NULL!	148	97	7.2	7.2	#NULL!	3.39022	1.60072	1.13007	1.5	#NULL!	#NULL!	#NULL!	0.513	435.27	#NULL!	2
1	#NULL!	0	50	29.6	#NULL!	#NULL!	#NULL!	#NULL!	#NULL!	#NULL!	#NULL!	#NULL!	#NULL!	#NULL!	#NULL!	#NULL!	#NULL!	#NULL!	2.197	711.36	#NULL!	2
1	#NULL!	0	52	26.9	97	#NULL!	98	65	4.4	5.8	#NULL!	4.25912	0.9594	1.15076	2.7	#NULL!	#NULL!	#NULL!	18.16	1121.37	#NULL!	2
2	#NULL!	0	34	22	83	#NULL!	95	61	4.6	5.7	#NULL!	4.16085	1.88001	1.11973	2.2	#NULL!	#NULL!	#NULL!	4.719	319.66	#NULL!	2
1	#NULL!	0	67	29.1	#NULL!	#NULL!	#NULL!	#NULL!	#NULL!	#NULL!	#NULL!	#NULL!	#NULL!	#NULL!	#NULL!	#NULL!	#NULL!	#NULL!	15.573	575.71	#NULL!	2
1	#NULL!	0	76	36.1	125.5	#NULL!	120	68	5.2	7.1	#NULL!	3.27127	1.74037	0.799069	1.699	#NULL!	#NULL!	#NULL!	2.548	1102.11	#NULL!	2
1	#NULL!	0	37	33.4	#NULL!	#NULL!	#NULL!	#NULL!	#NULL!	#NULL!	#NULL!	#NULL!	#NULL!	#NULL!	#NULL!	#NULL!	#NULL!	#NULL!	8.33	693.13	#NULL!	2
1	#NULL!	0	58	27.9	#NULL!	#NULL!	#NULL!	#NULL!	#NULL!	#NULL!	#NULL!	#NULL!	#NULL!	#NULL!	#NULL!	#NULL!	#NULL!	#NULL!	3.196	703.76	#NULL!	2
2	#NULL!	0	41	28.2	#NULL!	#NULL!	#NULL!	#NULL!	#NULL!	#NULL!	#NULL!	#NULL!	#NULL!	#NULL!	#NULL!	#NULL!	#NULL!	#NULL!	1.702	784.08	#NULL!	2
2	#NULL!	0	45	37.2	110	#NULL!	129	82	4.6	5.1	#NULL!	4.14016	2.1593	0.879235	2.299	#NULL!	#NULL!	#NULL!	2.283	667.26	#NULL!	2
1	#NULL!	0	25	21.3	79.5	#NULL!	123	75	2.5	10.6	#NULL!	6.46237	1.97052	0.930954	4.714	#NULL!	#NULL!	#NULL!	8.873	648.98	#NULL!	2
1	#NULL!	0	32	23.3	#NULL!	#NULL!	#NULL!	#NULL!	#NULL!	#NULL!	#NULL!	#NULL!	#NULL!	#NULL!	#NULL!	#NULL!	#NULL!	#NULL!	0.208	706.8	#NULL!	2
1	#NULL!	#NULL!	27	30.8	102	#NULL!	133	72	4.6	5.3	#NULL!	4.08068	1.75071	0.799069	2.5	#NULL!	#NULL!	#NULL!	1.87	1274.92	#NULL!	2
1	#NULL!	0	46	34.8	111	#NULL!	157	98	8	7.7	#NULL!	5.81071	1.7895	1.24903	3.701	#NULL!	#NULL!	#NULL!	9.291	1240.87	#NULL!	2
1	#NULL!	0	29	30	102	#NULL!	143	80	5.3	5.1	#NULL!	4.16085	1.04991	1.13007	2.599	#NULL!	#NULL!	#NULL!	1.111	695.41	#NULL!	2
1	#NULL!	0	65	27.6	104	#NULL!	174	83	9.3	8.4	#NULL!	5.32971	2.19033	1.29041	3	#NULL!	#NULL!	#NULL!	2.192	607.75	#NULL!	2
1	#NULL!	0	54	28.7	97.5	#NULL!	154	80	9.5	7.6	#NULL!	5.96069	2.21102	0.850789	4.099	#NULL!	#NULL!	#NULL!	2.341	868.55	#NULL!	2
2	#NULL!	0	55	38.6	#NULL!	#NULL!	#NULL!	#NULL!	#NULL!	#NULL!	#NULL!	#NULL!	#NULL!	#NULL!	#NULL!	#NULL!	#NULL!	#NULL!	11.323	647.45	#NULL!	2
1	#NULL!	0	35	52	139	#NULL!	123	75	6.8	7.6	#NULL!	6.1624	1.24903	1.16111	4.572	#NULL!	#NULL!	#NULL!	17.941	870.81	#NULL!	2
1	#NULL!	0	27	20.3	74	#NULL!	90	47	4.6	5.2	#NULL!	4.33928	0.57926	1.3292	2.7	#NULL!	#NULL!	#NULL!	0.396	907.64	#NULL!	2
2	2	#NULL!	42	26.1	93	106	106	59	4.83	6.06	5.03	3.48	0.49	1.27	2	28	30.1	1	2.754	765.93	1.07977	1
1	2	0	42	32.6	106	113	125	65	4.82	5.46	10.34	5.44	2.11	1	3	29.4	16.2	2	1.808	694.65	2.21506	2
1	1	2	53	35.5	115	118	142	85	5.78	6.16	13.7	3.65	1.46	1.13	1.9	30.9	21.6	2	0.501	#NULL!	3.51938	2
1	#NULL!	0	44	24.2	94.5	#NULL!	109	64	22	8.9	#NULL!	5.61934	1.31109	1.09904	3.9	#NULL!	#NULL!	#NULL!	6.313	794.66	#NULL!	2
1	#NULL!	0	50	32.2	100	#NULL!	157	91	5.4	5.6	#NULL!	6.49082	2.32997	0.819757	4.6	#NULL!	#NULL!	#NULL!	4.69	859.52	#NULL!	2
1	1	0	32	28.9	95	100	150	82	5.25	5.63	7.97	5.14	1.45	0.95	3.5	19.1	18.3	2	2.917	641.35	1.85967	1
2	1	2	65	41.7	123	121	177	72	7.11	7.41	21.58	5	1.15	1.44	3	16.8	17.5	1	8.273	254.78	6.81928	2
1	#NULL!	0	52	32.7	110	#NULL!	138	86	7.8	7.3	#NULL!	4.8901	1.93949	0.850789	3.199	#NULL!	#NULL!	#NULL!	3.143	1744.85	#NULL!	2
1	1	2	52	26.6	97	99	160	90	8.71	7.68	13.18	5.94	2.61	0.67	4.1	44.2	26.5	2	2.581	#NULL!	5.10212	2
1	1	1	41	24.8	93	99	152	87	5.53	5.82	2.26	6.99	2.15	0.82	5.2	30.2	14.9	1	4.53	1573.04	0.555458	1
1	2	1	41	26.9	90	98	131	89	5.69	6.24	7.22	4.17	0.51	0.93	3	28.9	22.8	2	3.017	891.11	1.82586	1
2	1	0	35	34.3	103	125	141	117	4.46	5.31	6.53	5.97	1.99	1.4	3.7	6.9	12.1	1	5.124	432.17	1.29439	1
2	#NULL!	0	34	31	106	#NULL!	115	72	4.7	5.5	#NULL!	4.34963	0.610292	1.62917	2.4	#NULL!	#NULL!	#NULL!	2.185	145.48	#NULL!	2
1	1	0	41	21.9	95	108	157	96	4.99	5.08	3.64	4.43	1.2	0.91	3	15.3	16	1	0.102	369.85	0.807271	1
2	#NULL!	0	26	30.6	93	#NULL!	126	69	5.5	5.2	#NULL!	3.54021	4.20998	0.540471	1.099	#NULL!	#NULL!	#NULL!	5.319	429.06	#NULL!	2
1	1	2	55	#NULL!	100	#NULL!	138	71	6.6	8.2	4.2	3.5	1.5	0.9	1.9	15	10	1	1.017	#NULL!	1.232	1
1	2	2	57	28.1	#NULL!	#NULL!	152	103	6.8	7.6	11	6.2	2.2	1.1	4.1	40	23	0.9	0.623	2240.09	3.32444	2
1	2	2	39	44.2	93.5	106.5	111	76	10.8	8	8.4	5.7	3.6	0.8	3.3	34	20	0.9	0.696	#NULL!	4.032	2
1	#NULL!	0	69	30.7	107	#NULL!	142	78	19	13	#NULL!	4.69873	1.00078	1.00078	3.199	#NULL!	#NULL!	#NULL!	4.054	1458.53	#NULL!	2
2	#NULL!	0	45	33.3	107	#NULL!	132	79	4.5	5.7	#NULL!	5.09956	1.69899	1.00078	3.3	#NULL!	#NULL!	#NULL!	4.453	456.2	#NULL!	2
1	#NULL!	0	26	20.9	97	#NULL!	134	84	4.7	5.2	#NULL!	3.40057	0.899922	1.09904	1.901	#NULL!	#NULL!	#NULL!	0.2	503.34	#NULL!	2
2	1	0	48	38.5	80	174	113	77	4.6	5.5	3.9	6.5	1.2	1.6	4.4	9	15	1.7	1.411	779.55	0.797333	1
1	#NULL!	#NULL!	42	37.5	#NULL!	#NULL!	#NULL!	#NULL!	#NULL!	#NULL!	#NULL!	#NULL!	#NULL!	#NULL!	#NULL!	#NULL!	#NULL!	#NULL!	2.691	1034.92	#NULL!	2
2	#NULL!	0	38	37.8	121	#NULL!	116	71	4.8	6.1	#NULL!	6.20119	1.79984	1.00078	4.5	#NULL!	#NULL!	#NULL!	11.518	510.28	#NULL!	2
1	1	1	54	33.2	109.5	111	108	86	5	6.2	12.5	8.1	1.3	1.8	5.7	37	20	2.2	2.195	1448.97	2.77778	2
1	#NULL!	0	36	28.1	#NULL!	#NULL!	#NULL!	#NULL!	#NULL!	#NULL!	#NULL!	#NULL!	#NULL!	#NULL!	#NULL!	#NULL!	#NULL!	#NULL!	3.82	1312.62	#NULL!	2
1	#NULL!	0	48	24.1	#NULL!	#NULL!	#NULL!	#NULL!	#NULL!	#NULL!	#NULL!	#NULL!	#NULL!	#NULL!	#NULL!	#NULL!	#NULL!	#NULL!	0.462	1336.84	#NULL!	2
2	1	2	59	37.3	117	128	149	93	5.2	6.5	10.4	6.4	1.4	1.5	4.3	17	18	20.4	#NULL!	#NULL!	2.40356	2
1	#NULL!	0	32	23.6	83	#NULL!	123	82	9.9	11.5	#NULL!	4.19964	1.00078	1.30075	2.4	#NULL!	#NULL!	#NULL!	0.139	857.35	#NULL!	2
1	1	2	48	27.9	102	110	137	89	7.7	7.5	6.3	5.3	1.3	1.5	3.2	28	18	2.5	3.388	#NULL!	2.156	2
1	1	0	44	41.9	137	125	112	80	4.5	5.6	10.1	4.4	1.6	0.9	2.8	40	26	5.4	5.68	706.68	2.02	2
1	#NULL!	0	37	31.6	#NULL!	#NULL!	#NULL!	#NULL!	#NULL!	#NULL!	#NULL!	#NULL!	#NULL!	#NULL!	#NULL!	#NULL!	#NULL!	#NULL!	2.16	634.19	#NULL!	2
1	#NULL!	0	58	25.5	92.5	#NULL!	161	73	11.9	9.2	#NULL!	5.99948	2.59891	1.00078	3.799	#NULL!	#NULL!	#NULL!	#NULL!	#NULL!	#NULL!	2
2	1	1	45	35.2	113	117	141	84	5.5	6.3	13.3	5.8	2	1	3.9	30	28	3.7	3.698	624.96	3.25111	2
1	2	0	34	28.5	97	102	128	78	4.8	5.2	12.1	5.2	1.3	1.1	3.5	26	21	1.1	0.84	673.98	2.58133	2
1	#NULL!	0	31	20.8	85	#NULL!	134	77	5.5	5.6	#NULL!	4.19964	0.499095	1.79984	2.201	#NULL!	#NULL!	#NULL!	#NULL!	447.07	#NULL!	2
1	#NULL!	0	38	39.5	125	#NULL!	111	81	4.8	5.8	#NULL!	5.20041	1.49987	1.00078	3.499	#NULL!	#NULL!	#NULL!	10.395	1135.76	#NULL!	2
1	#NULL!	0	57	35.4	121.5	#NULL!	147	83	10	10.8	#NULL!	4.39876	1.30075	1.00078	2.801	#NULL!	#NULL!	#NULL!	4.093	1319.22	#NULL!	2
2	1	0	29	34	117	120	130	78	4.6	5.3	2.5	4.9	0.6	1.3	3.3	26	18	5.8	7.004	692.26	0.511111	1
1	1	1	54	27.6	99	106	123	70	4.8	5.7	4.5	5.9	1.5	1.3	3.9	17	16	0.6	0.512	561.49	0.96	1
1	1	2	49	34	112	106	154	103	10.7	8.9	17.2	4.6	9.5	0.4	#NULL!	37	23	7.5	7.911	#NULL!	8.17956	2
1	2	2	42	34.8	107	109	129	84	6.8	6.4	22.9	5.6	2.5	1.2	3.3	22	18	4.1	3.644	#NULL!	6.92089	2
1	1	1	29	27.7	99	107	124	78	4.7	6	7.9	7	2.4	0.8	5.1	15	19	2.9	3.367	784.32	1.65022	1
2	1	2	46	40.9	126	134	114	85	9.1	8.5	10.9	7.1	2.1	1.5	4.6	59	43	6.7	8.075	#NULL!	4.40844	2
1	1	0	48	30.5	106	110	136	79	4.8	5.4	5.6	5.9	1.1	1.7	3.7	57	34	2.4	3.996	1698.32	1.19467	1
1	#NULL!	0	36	28.6	#NULL!	#NULL!	#NULL!	#NULL!	#NULL!	#NULL!	#NULL!	#NULL!	#NULL!	#NULL!	#NULL!	#NULL!	#NULL!	#NULL!	1.103	835.82	#NULL!	2
1	#NULL!	0	53	30.5	#NULL!	#NULL!	#NULL!	#NULL!	#NULL!	#NULL!	#NULL!	#NULL!	#NULL!	#NULL!	#NULL!	#NULL!	#NULL!	#NULL!	#NULL!	#NULL!	#NULL!	2
2	#NULL!	0	52	37.7	#NULL!	#NULL!	#NULL!	#NULL!	#NULL!	#NULL!	#NULL!	#NULL!	#NULL!	#NULL!	#NULL!	#NULL!	#NULL!	#NULL!	0.822	358.54	#NULL!	2
1	#NULL!	0	59	32.9	113	#NULL!	146	94	7.5	8.7	#NULL!	4.90044	1.60072	1.30075	2.899	#NULL!	#NULL!	#NULL!	2.313	1284.1	#NULL!	2
2	#NULL!	0	38	40.3	110	#NULL!	126	94	6.6	8	#NULL!	5.50039	1.00078	1.1999	3.799	#NULL!	#NULL!	#NULL!	7.776	476.56	#NULL!	2
1	1	2	54	44.7	132	125	159	98	6.3	5.9	16.5	5	0.9	1.4	3.2	58	42	3.9	3.772	#NULL!	4.62	2
1	1	2	45	28.6	94	103	123	86	7.6	6	5.4	4.8	1.7	0.8	3.2	13	18	0.6	0.27	#NULL!	1.824	1
1	2	2	35	30	102	106	132	82	6.7	6.5	16.9	4.1	1.2	0.6	3	23	18	1.6	1.769	#NULL!	5.03244	2
1	1	2	46	27.8	104	107	125	78	7.4	7.3	8.4	5.6	1	1.1	4	21	18	1.3	1.151	#NULL!	2.76267	2
2	1	2	58	38	121	128	147	68	6.3	9.4	7.49	5.44	2.1	1.2	3.32	11	12	3	8.933	#NULL!	2.0972	2
2	1	2	62	33	110	116	131	86	8.9	7.2	22.05	5.75	2.9	1.2	3.28	16	17.5	12	8.009	#NULL!	8.722	2
1	1	1	41	28.2	94	100	118	55	4.1	6.1	6	4.2	1.8	0.7	2.7	26	19	1	1.297	595.65	1.09333	1
1	1	1	52	38.6	123.5	128	103	72	4.8	6.1	9.9	5	1.4	0.9	3.5	12	11	9.5	8.708	1271.18	2.112	2
1	1	1	33	37.4	117	115	135	87	6.3	6.2	13.9	4.6	3.5	0.5	2.5	55	25	2.9	5.431	960.46	3.892	2
1	1	0	38	27.7	98	110	116	66	4.9	5.4	1.7	4.8	1.7	0.7	3.3	16	15	0.8	0.762	700.61	0.370222	1
1	2	2	40	25.1	88.5	94	128	78	9.2	9.3	11.3	4.8	0.9	1	3.4	29	13	1.1	1.519	#NULL!	4.62044	2
2	1	1	50	31.8	100	115	124	77	4.6	5.7	1.4	6.9	1.4	1.7	4.6	19	14	0.6	0.092	132.21	0.286222	1
1	1	1	35	28.5	97	103	117	62	4.8	5.7	5	5.3	1.8	0.7	3.8	37	33	0.7	0.507	959	1.06667	1
1	2	2	40	49.9	144	140	142	94	7.3	6.1	74.1	4	1.2	1	2.5	67	37	3.8	4.189	#NULL!	24.0413	2
2	1	0	55	42.8	115	133	171	112	5.1	5.3	14.4	5.1	1.5	1.1	3.3	40	22	13	10.996	443.07	3.264	2
1	1	1	50	29.1	96	106	111	61	4.4	5.7	2.3	8	2.5	1.1	5.8	21	12	4.7	4.185	371.88	0.449778	1
1	1	1	50	33.9	105	112	153	101	5.3	6	12.9	5.6	2.4	0.6	3.9	24	18	3	3.415	637.19	3.03867	2
2	1	1	32	43.1	111	137	118	95	5.9	5.9	15.9	5.8	1.5	1.3	3.8	40	32	5.6	5.942	420.57	4.16933	2
1	1	1	49	23.8	94.5	100	110	67	4.8	5.7	2.8	5.3	2	0.9	3.5	11	13	2.2	1.758	1308.64	0.597333	1
1	1	2	41	30.5	101	111	144	78	7.5	7	10	3.2	1.9	0.8	1.5	55	26	2.7	2.063	#NULL!	3.33333	2
1	#NULL!	0	44	33	110	#NULL!	145	81	10	7.4	#NULL!	4.60047	2.09982	1.00078	2.599	#NULL!	#NULL!	#NULL!	1.482	1362.15	#NULL!	2
2	1	0	19	25.4	90	103	100	56	5.2	5.4	7.1	2.6	0.4	0.7	1.7	13	14	2	1.67	662.53	1.64089	1
1	1	#NULL!	36	29.9	95	102	138	91	5.4	6	7.3	4.7	1.1	1	3.2	59	28	1.5	1.122	567.71	1.752	1
1	#NULL!	0	41	26.1	#NULL!	#NULL!	#NULL!	#NULL!	#NULL!	#NULL!	#NULL!	#NULL!	#NULL!	#NULL!	#NULL!	#NULL!	#NULL!	#NULL!	2.21	820.93	#NULL!	2
1	1	0	45	22.2	86	92	115	67	4.3	5.1	1.8	2.5	0.7	0.8	1.4	6	11	14.7	12.097	689.22	0.344	1
2	1	2	45	31.8	101	119	153	109	8.1	8.4	10.6	7.1	2.6	1.2	4.7	29	21	9.5	7.226	#NULL!	3.816	2
1	2	#NULL!	54	28.5	102.5	107	131	72	6	5.3	5.7	4.7	1.3	1.6	2.5	38	23	3.2	2.96	1154.4	1.52	1
1	1	0	31	32.1	107	116	115	77	4.3	5.2	7.3	3.4	1.4	0.9	1.9	32	16	5.5	5.344	694.54	1.39511	1
1	2	1	56	26.6	98	100	176	99	5.8	6	15.2	4.9	1.8	0.9	3.2	28	24	4	5.172	1248.49	3.91822	2
2	#NULL!	0	28	26.2	#NULL!	#NULL!	#NULL!	#NULL!	#NULL!	#NULL!	#NULL!	#NULL!	#NULL!	#NULL!	#NULL!	#NULL!	#NULL!	#NULL!	1.669	334.88	#NULL!	2
1	2	0	40	22	80	91	150	84	5.3	5.6	7.9	6.7	1.7	1.5	4.4	24	21	0.6	0.238	370.25	1.86089	1
1	#NULL!	0	33	24.5	89	#NULL!	128	63	4.5	5.5	#NULL!	5.12542	1.69899	0.899922	3.429	#NULL!	#NULL!	#NULL!	0.959	635.72	#NULL!	2
2	#NULL!	0	41	32.7	#NULL!	#NULL!	#NULL!	#NULL!	#NULL!	#NULL!	#NULL!	#NULL!	#NULL!	#NULL!	#NULL!	#NULL!	#NULL!	#NULL!	2.173	1249.91	#NULL!	2
2	#NULL!	0	51	26.6	#NULL!	#NULL!	#NULL!	#NULL!	#NULL!	#NULL!	#NULL!	#NULL!	#NULL!	#NULL!	#NULL!	#NULL!	#NULL!	#NULL!	5.077	1517.1	#NULL!	2
2	1	1	42	40.1	119	126	102	67	5.8	5.6	5.5	5.9	1.4	1.2	4.1	13	14	12.6	11.7	#NULL!	1.41778	1
1	1	#NULL!	39	25.6	93	100	133	77	5.1	6.3	3.5	5.8	0.9	1.3	4.1	25	24	1.6	1.901	953.87	0.793333	1
2	1	0	49	29.9	105	110	143	93	4.7	4.6	7.3	6.07	1.41	1.3	4.16	14.4	15.9	6	16.059	563.04	1.52489	1
2	1	0	34	33.4	89	110	118	77	4.7	4.2	6.63	4.77	0.83	1.4	3.01	22.8	21	6	9.426	621.88	1.38493	1
2	1	0	48	32.4	100	116	145	89	4.2	4.1	8.45	4.16	1.42	0.6	2.94	39	22.5	3	1.71	618.8	1.57733	1
2	1	2	46	32.7	111	121	110	78	7.6	5.2	7.2	6.13	1.21	1.4	4.2	18.7	19.9	3	6.16	#NULL!	2.432	2
2	1	0	41	31.9	100	110	116	73	4.9	4.6	8.14	4.79	2.45	0.8	2.92	20.9	14.8	3	2.723	497.95	1.77271	1
2	1	0	27	38.6	119	127	153	99	4.7	5.4	7.03	5.2	0.8	1.3	3.55	14.6	21.4	3	6.12	455.86	1.46849	1
2	1	2	68	39.9	120	118.5	142	68	6	5.8	41.01	4.69	1.18	1	3.18	19	22	12	12.032	1167.89	10.936	2
1	2	0	49	27.5	104	108	110	72	4.8	4.8	13.27	5.15	1.26	0.7	3.9	13.5	12.8	3	1.656	901.71	2.83093	2
1	#NULL!	0	49	36.3	120	#NULL!	143	91	10.2	4.6	#NULL!	5.09956	2.12051	0.799069	3.38	#NULL!	#NULL!	#NULL!	1.83	694.54	#NULL!	2
2	1	0	26	22.2	96	100	102	65	4.1	4.8	4.82	4.41	0.81	1.5	2.55	10	11	3	#NULL!	427.82	0.878311	1
1	2	0	48	32.6	109	108	118	71	5.3	5.1	13.3	7.14	1.24	0.9	5.7	17.4	19.7	3	1.46	527.08	3.13289	2
1	2	0	48	26.1	90	99	125	70	4.9	5.3	6.12	4.51	0.9	0.8	3.32	19	18.3	3	0.72	978	1.3328	1
1	1	1	49	21.9	94	101	112	60	4.7	5.8	7.98	5.03	0.6	1.6	3.17	11.6	15.5	3	0.036	892.86	1.66693	1
1	1	1	51	27.2	91.5	97.5	145	79	4.8	6.21	6.08	5.14	1.53	0.9	3.57	14.2	16.3	3	1.46	970.7	1.29707	1
2	1	0	40	28.8	96	102.5	96	62	4.7	5.36	6.99	5.04	2.39	0.7	3.3	27.4	17.5	3	2.756	1036.22	1.46013	1
1	2	2	42	26.1	103	108.5	137	87	5.7	6.76	9.21	5.82	9.6	1	4.4	10	14	3	0.386	#NULL!	2.3332	2
1	2	1	30	22.6	89	97	135	73	5.1	5.98	6.05	6.53	0.97	0.9	5.21	45	21	6	0.149	#NULL!	1.37133	1
2	#NULL!	0	44	35.6	114	#NULL!	124	65	5	5.9	#NULL!	5.57021	1.81019	0.899922	3.879	#NULL!	#NULL!	#NULL!	8.211	654.12	#NULL!	2
2	#NULL!	0	33	37.3	118	#NULL!	132	85	5.2	5.6	#NULL!	6.92009	2.13085	0.899922	5.089	#NULL!	#NULL!	#NULL!	19.974	507.42	#NULL!	2
2	1	2	45	29.1	96	111	119	82	15.5	10.99	7.81	5.68	3.7	0.8	3.26	21	14	3	2.113	#NULL!	5.38022	2
2	1	1	58	36.6	96	115	150	97	6.5	6	12.25	8.15	0.96	1.7	6.03	14	20	3	2.077	1185.86	3.53889	2
2	1	0	32	22.9	75	96	107	70	4.4	5.28	2.18	4.89	0.47	1.4	3.29	16.2	18.9	3	1.558	542.75	0.426311	1
2	1	2	51	42.2	116	131.5	102	67	6.8	6.97	10.98	4.47	1.23	1	2.94	12.8	15.9	6	10.864	#NULL!	3.3184	2
2	1	2	51	31.2	100	101	129	86	8.6	7.8	4.48	6.86	2.89	1.1	4.5	21.6	18.1	3	6.828	#NULL!	1.71236	1
2	1	2	67	27.9	110	103.5	141	70	6	6.62	18.12	5.63	1.73	1.3	3.58	15.6	20.1	3	7.296	554.81	4.832	2
2	1	2	53	47	131	139	112	69	9.2	10.18	32.08	5.49	3.6	1	2.92	23.6	24	3	9.722	#NULL!	13.1172	2
1	1	2	63	35.9	117	107	169	78	9.5	9.45	35.97	5.36	2.09	0.9	3.55	22.1	24.9	3	#NULL!	#NULL!	15.1873	2
1	1	2	60	22.3	90	100	112	66	21.2	13.94	14.1	4.51	2.54	0.7	2.7	12	16	24	#NULL!	#NULL!	13.2853	2
1	2	1	59	24.1	90	92	166	87	6	5.98	8.11	4.45	1.67	0.9	2.82	30	17.3	3	1.306	929.67	2.16267	2
1	#NULL!	0	53	24.9	#NULL!	#NULL!	#NULL!	#NULL!	#NULL!	#NULL!	#NULL!	#NULL!	#NULL!	#NULL!	#NULL!	#NULL!	#NULL!	#NULL!	5.167	1229.31	#NULL!	2
2	1	1	41	46.3	123	135	124	86	6.7	6.09	21.8	5.27	1.24	1.3	3.47	35	25	12	8.884	673.98	6.49156	2
1	2	0	34	33.9	99	110	115	75	4.9	5.57	7.98	5.03	1.36	0.9	3.53	63	74	3	2.406	1125.71	1.73787	1
1	2	2	40	26.8	98	103	157	97	6.8	6.56	14.5	5.31	1.41	0.8	3.9	17.4	21.7	3	1.141	#NULL!	4.38222	2
1	1	1	41	28.8	95	104	134	77	5.3	5.83	9.97	5.69	2.18	0.7	4.04	30	21	3	1.429	611.1	2.34849	2
1	1	1	52	31.9	103	108	168	110	5.9	5.95	8.41	6.12	1.6	1	4.42	21	20	3	2.206	324.1	2.20529	2
1	2	2	51	33.3	113	113	145	83	14.6	10.8	29.66	4.11	0.8	1.2	2.56	19.7	11.7	3	1.47	1332.13	19.246	2
2	1	1	40	29.4	92	113	107	69	5.1	5.87	10.77	5.23	1.44	1	3.6	10	18	3	1.802	654.12	2.4412	2
1	1	0	20	30.7	95	111	132	98	4.8	5.45	14.19	4.01	1.46	0.9	2.51	26.9	19.3	3	#NULL!	#NULL!	3.0272	2
1	2	2	50	23.4	85	95	116	68	10.5	8.78	7.47	4.57	1.91	1	2.74	22.2	25.1	3	1.607	807.82	3.486	2
2	1	0	39	31.6	97	115	152	88	4.6	5.55	3.33	4.8	0.8	1.1	3.35	10	15	3	4.708	392.26	0.6808	1
2	1	1	38	39.7	110	130	116	75	5.1	5.75	12.38	5.86	1.61	1.1	4.06	13	17	3	5.714	778.32	2.80613	2
1	#NULL!	0	51	29.4	#NULL!	#NULL!	#NULL!	#NULL!	#NULL!	#NULL!	#NULL!	#NULL!	#NULL!	#NULL!	#NULL!	#NULL!	#NULL!	#NULL!	2.72	1495.58	#NULL!	2
1	2	2	49	26.1	92	99	146	68	11.4	7.18	22.65	4.68	1.85	0.8	3.07	36	22	6	3.909	1028.43	11.476	2
2	1	0	25	28.4	96	103	126	79	4.9	5.27	10.15	4.39	1.2	1.1	2.77	11	17	3	1.773	538.06	2.21044	2
2	1	1	63	36.8	95	118	140	92	5.6	5.76	7.02	6.3	0.86	1.8	4.12	12	18.3	3	7.217	396.32	1.7472	1
2	1	0	37	28.4	85	110	115	74	4.4	5.04	5.25	5.47	1.36	1.2	3.68	11	18	3	2.471	317.44	1.02667	1
2	1	0	38	28.3	91	109	136	79	5.1	5.47	11.67	5.38	0.84	1.2	3.82	27.2	20.3	3	6.151	201.71	2.6452	2
1	2	2	46	27.1	98	98	134	89	8.5	7.24	20.65	5.41	1.3	1	3.84	38	34	3	2.276	1722.86	7.80111	2
1	2	2	34	33.6	111	122	154	96	7	5.91	62.54	5.8	1.2	0.9	4.4	31	34	3	1.796	1388.02	19.4569	2
1	2	1	36	21	85	90	135	109	5.3	5.94	9.06	5.7	4.91	0.8	2.75	38	25	3	0.37	705	2.13413	2
1	1	0	52	33.6	105	109	149	92	4.9	5.56	11.14	6.81	1.34	1	5.23	45	36	3	#NULL!	#NULL!	2.42604	2
1	2	2	61	23.4	94	101	125	68	6.4	6.55	17.31	5.1	0.9	1.1	3.6	12	15	24	12.122	1413.27	4.92373	2
1	2	0	42	25.7	99	101	147	94	4.7	5.3	16.85	6.8	3.3	0.8	4.6	20	24	3	3.489	650.47	3.51978	2
1	2	1	40	25.1	90	97	136	76	5.2	6.01	14.12	5.02	2.04	0.6	3.53	26	17	3	1.767	931.01	3.26329	2
2	1	2	52	27.2	90	105	125	75	9.9	9.74	7.04	5.99	2.03	1.2	4.38	44	29	3	4.015	#NULL!	3.0976	2
1	1	1	51	31	102	110	146	89	5.3	6.03	6.52	5.12	1.26	0.9	3.67	16	11	3	#NULL!	#NULL!	1.53582	1
2	1	1	50	35.5	101	120	147	90	5.1	5.74	10.55	5.35	1.89	0.9	4.07	29	17	12	7.382	634.9	2.39133	2
2	1	1	29	27.7	90	109	134	73	5.7	4.5	6.87	4.35	1.59	1.2	2.46	17.1	21.1	3	3.08	291.27	1.7404	1
2	1	1	47	30.4	95	113	112	60	6.8	4.7	10.48	3.89	1.47	0.8	2.49	10	17	3	2.447	329.18	3.16729	2
2	1	0	38	27.6	94	102	113	77	4.5	4.2	3.54	6.64	0.88	1.2	5.06	10	17	3	7.933	260.13	0.708	1
2	1	2	46	39.7	96	119	138	94	7.5	4.6	9.74	4.78	1.08	1.2	3.11	15	12	24	15.802	408.82	3.24667	2
2	3	0	37	33.1	90	112	118	59	4.5	4.3	9.91	5.68	2.57	1.1	3.46	18	29	3	2.613	237.89	1.982	1
1	2	0	32	35.8	108	112	138	84	5.1	4.3	6.79	5.24	2.07	0.7	3.64	47	71	3	2.329	1346.69	1.53907	1
2	1	0	42	25.5	84	96	114	72	5.1	5.1	6.13	5.25	1	1.4	3.42	16	27	3	1.542	279.24	1.38947	1
2	1	2	63	33.1	100	113	157	70	18.04	8	9.14	6.26	2.44	0.9	4.29	30	35	3	5.625	667.65	7.32825	2
2	1	0	19	17.8	66	94	111	62	5.1	4	4.25	4.04	0.8	1.2	2.49	10	20	3	4.725	439.71	0.963333	1
1	1	2	46	37.3	115	122	146	90	4.7	6.6	20.17	8.24	1.58	0.9	6.65	37	20	3	#NULL!	#NULL!	4.21329	2
1	1	2	71	32.7	100	113	147	50	6.4	5.7	8.38	5.07	2.1	0.9	3.25	18	17	6	#NULL!	#NULL!	2.38364	2
2	1	0	28	28.5	80	103	115	63	4.3	4.8	5.99	6.03	2.24	1.1	3.95	20	14	3	0.453	448.04	1.14476	1
1	2	0	57	24.4	90	100	133	80	4.8	4.7	10	5.18	2.04	0.9	3.39	27	26	3	2.98	1101.54	2.13333	2
2	1	#NULL!	39	26.2	85	99	136	82	5.2	4.2	7.47	4.18	1.27	1	2.63	12	35	6	1.264	223.67	1.7264	1
2	1	1	61	34	107	121	155	89	6.3	6.4	12.78	4.74	1.29	1.2	2.98	16	14	6	10.649	410.24	3.5784	2
2	1	0	29	45	105	128	124	84	5	4.1	24.79	5.29	4.76	0.8	2.41	26	17	3	2.027	517.97	5.50889	2
2	1	0	51	30.8	90	105	106	73	5.3	4.7	14.78	5.12	1.78	1	3.34	13.2	13.9	3	4.465	547.72	3.48151	2
2	1	1	36	37.8	113.5	122	126	73	5.5	4.2	26.97	5.13	1.78	1.1	3.25	22	18	3	2.447	298.77	6.59267	2
2	3	0	32	27.5	89	93	118	70	5	4.3	11.68	3.97	1.64	1	2.25	10	11	3	0.441	494.53	2.59556	2
1	3	1	38	27.7	88	103	142	97	5.6	3.9	11.6	7.42	3.64	1.1	5.59	35	26	3	0.211	284.26	2.88711	2
1	2	0	31	34.4	101	102	146	91	5.2	4.5	23.96	5.8	2	0.8	4.6	31	25	6	6.495	1213.11	5.53742	2
2	1	1	43	42.6	139.5	138	120	95	5.9	5.6	31.5	5.08	1.75	1	3.73	28	18	24	21.938	420.07	8.26	2
2	1	0	47	29.3	90	109	121	82	5	4.8	5.47	4.74	0.96	1.3	3.24	13	16	3	2.004	291.27	1.21556	1
2	1	2	50	34.8	103	113	187	84	7.2	4.3	11.5	5.03	1.11	1.5	3.31	20.06	14	3	1.27	805.77	3.68	2
2	1	2	53	31.9	104	105	137	90	10.2	7.2	26.45	5.51	5.75	0.9	3.46	27	22	3	5.986	609.51	11.9907	2
2	1	1	53	39.3	114	115	111	79	5.8	4.2	18.01	5.29	1.45	1.3	3.69	17	19	3	11.341	451.47	4.64258	2
2	1	1	54	39.4	100	130	142	83	5.5	4.6	7.78	4.29	0.8	1.6	2.53	10	13	3	2.986	666.54	1.90178	1
2	1	0	40	36.4	92	118	112	69	5	4.4	10.98	5.98	0.98	1.1	4.68	10	10	3	2.228	209.9	2.44	2
2	1	0	40	26.1	81	99.6	106	79	4.9	4.2	6.05	4.65	1.11	1.4	2.77	13.2	15.4	3	0.305	337.13	1.31756	1
2	1	1	46	34.4	93	115	122	75	5.5	4.8	11.46	6.03	1.81	1.4	3.84	15.4	15.2	3	8.314	536.51	2.80133	2
2	1	2	43	41.8	108	123	165	96	8.3	5.8	17.16	5.54	0.98	1.4	3.94	20	12	3	7.724	785.81	6.33013	2
1	2	0	40	33.6	85	98	113	78	4.9	4	11.11	4.93	1.55	1	3.62	68	34	3	0.192	719.62	2.41951	2
2	1	0	30	32.4	88	110	101	62	5	4.9	16.22	5.19	1.24	1.1	3.55	21.8	17.9	3	1.368	269.19	3.60444	2
2	1	2	46	38.4	105	121	143	87	15	7.9	18.17	5.02	1.48	1.2	3.17	28.3	25	12	11.721	538.44	12.1133	2
2	1	1	50	35.1	105	114	157	99	5.7	4.5	10.01	6.54	2.36	0.8	4.71	15.2	15.5	24	11.549	343.08	2.53587	2
2	1	0	19	25.1	85	99	112	86	4.6	4.2	3.97	5.87	1.37	0.9	4.37	19.1	23.9	3	1.576	655.34	0.811644	1
2	1	0	41	36.3	104	120	101	68	4.7	4.5	7.69	4.98	0.8	1.7	2.93	24	13	12	11.505	344.07	1.60636	1
2	1	2	47	44.4	117	125	117	72	8.1	5	36.5	4.75	1.71	1.2	3.21	41	31	3	1.179	768.87	13.14	2
2	1	0	30	25.8	117	129	96	69	4.6	4.4	7.05	11.16	1.25	1.4	9.51	14	12	6	1.355	422.53	1.44133	1
1	2	0	41	28.7	92	103	111	75	5.3	5.1	6.84	5.49	1.46	0.9	4.29	15	13	3	0.377	7.51	1.6112	1
2	1	1	45	37.9	95	135	117	68	5.7	4.3	8.39	4.04	1.02	0.4	2.7	28.8	24.7	3	10.584	649.5	2.12547	2
2	1	0	38	24.9	80	97	101	65	4.8	4.7	6.46	4.74	2.29	0.8	3.48	16	14	3	0.32	410.73	1.37813	1
1	2	0	48	27.6	90	100	156	106	5.3	4	4.71	5.66	2.15	1.1	4.13	31	29	3	1.346	241.95	1.10947	1
1	2	1	61	26.2	98	101	157	100	5.9	4.2	8.88	6.23	1.32	1.4	4.26	49.4	40.5	24	8.967	1097.54	2.32853	2
1	1	1	54	35	105	115	149	82	6	4.1	23.99	7.4	1.55	1.1	5.63	38	20	3	#NULL!	#NULL!	6.39733	2
2	#NULL!	0	43	36.2	#NULL!	#NULL!	#NULL!	#NULL!	#NULL!	#NULL!	#NULL!	#NULL!	#NULL!	#NULL!	#NULL!	#NULL!	#NULL!	#NULL!	3.775	434.8	#NULL!	2
2	1	1	51	38.1	102	117	114	68	5.9	4.4	9.18	5.2	1.5	0.9	4	12	10	3	9.346	159.86	2.4072	2
1	1	2	57	32.3	106	111	137	71	6.4	4.5	9.37	4.03	1.55	0.9	2.46	12.6	11.7	3	#NULL!	#NULL!	2.66524	2
2	1	0	42	27.1	80	101	108	72	5.2	4.2	4.21	4.2	0.8	1.01	2.75	16	18	3	0.95	1363.17	0.972978	1
1	1	2	58	26	94	96	171	88	9.7	7.9	10.35	4.27	2.54	0.8	2.36	15.1	21.6	3	#NULL!	#NULL!	4.462	2
2	1	0	47	27.7	80	110	119	76	4.8	4	10.99	5.13	1.28	1.6	2.97	15.4	13.1	3	2.016	1132.13	2.34453	2
1	2	0	46	24.1	85	96	123	74	5.2	3.9	7.45	3.85	0.8	1.2	2.3	25	19.8	3	0.28	869.24	1.72178	1
1	2	0	27	17.7	73	85	127	81	4.1	4.1	2.64	3.6	0.8	1.1	2.15	16.9	18.5	3	#NULL!	1279.92	0.481067	1
2	1	2	55	29.7	90	109	109	78	7.1	5.7	24.5	4.26	2.58	1.3	1.83	16.8	19.9	3	3.854	149.67	7.73111	2
2	1	2	49	36.5	102	120	133	79	7.3	6.4	11.79	5.23	1.25	1.1	3.59	15.7	16	3	3.656	700.58	3.8252	2
2	1	0	60	50.1	112	141	113	85	4.1	4.2	11.34	6.71	0.92	1.7	4.61	17	21.7	3	5.555	616.25	2.0664	2
1	1	0	61	28.8	99	105	120	73	4.9	5	9.19	3.4	1.03	0.9	2.05	25.2	20.9	12	#NULL!	#NULL!	2.00138	2
2	1	0	53	47.7	113	133	147	88	4.6	5.2	6.14	6.91	2.15	1.2	4.77	25.1	20.9	24	18.229	407.52	1.25529	1
2	1	0	18	32.4	91	115	109	84	4.4	4.3	7.52	5.37	0.8	1.1	3.92	13.9	14.7	6	8.496	576.61	1.47058	1
2	1	0	52	32.1	90	110	122	73	5.2	4.7	9.91	5.52	1.91	1	3.69	19.9	16	3	9.607	640.16	2.29031	2
2	1	2	60	38.9	118	120	135	80	12	7.2	61.8	4.7	1.46	1.2	2.86	53.8	124.4	12	6.741	565.55	32.96	2
1	2	2	35	24.3	86	95	148	100	7.9	5.9	10.75	5.3	2.41	0.8	3.45	49.7	32.1	6	5.224	1341.18	3.77444	2
1	2	2	50	26.4	85	95	135	74	7.3	5.2	7.76	4.49	1.38	0.8	3.09	14.4	11.5	3	0.965	653.98	2.51769	2
1	2	1	50	25.2	98	100	144	87	5.6	4	8.92	4.6	1.08	0.9	3.27	18.2	24.1	3	1.863	945.45	2.22009	2
1	2	0	35	19.5	76	86	112	58	4.8	3.9	5.59	4.01	2.36	1	1.98	76.3	41.6	6	0.207	875.89	1.19253	1
2	1	0	35	39.5	100	120	156	125	4.9	4.3	14.05	6.18	1.76	0.8	4.58	16	17	12	8.66	825.04	3.05978	2
2	1	0	50	23.9	89	107	109	67	5.3	4.2	6.36	6.28	1.3	1.2	4.51	12	13	3	0.063	631.59	1.49813	1
2	1	2	63	29.7	95	110	146	76	6.7	7	5.38	3.6	0.8	1.7	1.6	34	25	3	1.882	871.92	1.60204	1
2	1	1	47	41	100	125	118	79	5.5	5	4.32	5.6	1.5	1.2	3.74	10	10	3	0.103	1197.21	1.056	1
1	2	2	47	32	102	112	130	88	7.7	6.1	11.5	5.85	1.97	9	4.09	28	21	3	3.489	1207.37	3.93556	2
2	1	0	30	27.1	80	100	107	70	5	4.6	12.3	4.01	0.8	1.4	2.26	12.7	16.1	3	6.816	455.52	2.73333	2
2	2	2	54	29.8	100	109	170	93	11.2	9.7	7.55	3.7	1.11	1.3	1.92	22.7	15.4	3	2.125	956.82	3.75822	2
1	2	1	38	30.4	95	109	147	85	5.7	4.2	14.2	5.35	1.5	0.8	3.9	23.4	16.3	3	1.461	735.01	3.59733	2
1	2	0	35	19.2	68	88	114	62	4.8	4.3	3.61	3.6	0.8	0.8	2.45	11	16	3	0.261	917	0.770133	1
1	1	2	66	28.2	96	100	129	70	5.1	7.5	9.71	3.78	1.83	0.9	2.08	17	14	3	#NULL!	#NULL!	2.20093	2
2	1	0	32	31.2	90	110	121	69	4.9	4	12.2	6.16	2.98	0.9	3.96	26.9	19.2	3	4.862	465.31	2.65689	2
2	1	0	44	30	92	100	102	67	4.9	4.8	13.29	5.22	2.43	1.3	2.86	23.1	16.1	3	2.72	576.61	2.89427	2
1	1	1	31	25.1	93	110	127	87	5.9	4.8	21.9	4.63	2.73	0.6	2.83	51	27	3	#NULL!	#NULL!	5.74267	2
1	2	1	44	27.2	94	106	133	76	5.5	4.5	12.03	7.05	2.4	1	5	38	27	3	0.212	1261.19	2.94067	2
2	1	0	36	19.2	70	83	100	60	4.6	4.7	4.39	4.13	1.05	1.5	2.17	10	12	3	#NULL!	564.13	0.897511	1
1	1	0	27	21.2	72	99	109	66	4.9	4.2	8.96	4.66	0.8	1.2	3.11	11	13	3	#NULL!	350.44	1.95129	1
1	2	0	35	25	86	100	124	75	4.7	4.8	5.26	4.6	0.8	1	3.25	21	23	3	3.702	411.35	1.09876	1
2	1	1	38	36.2	100	118	108	79	5.5	4.4	12.43	4.74	1.02	1.1	3.2	34	26	6	9.28	177.05	3.03844	2
2	1	2	34	21.3	77	97	132	93	5.6	5.3	6.15	3.6	0.8	0.9	2.35	12	15	6	1.515	#NULL!	1.53067	1
2	1	0	20	31.6	81	100	83	59	5.2	4.6	17.68	7.78	0.8	2	5.43	13.1	11.7	3	9.335	365.86	4.08604	2
1	2	0	31	26.1	81	100	106	74	5	4.9	8.85	6.01	0.9	1.9	3.72	60.3	34	3	2.54	168.74	1.96667	1
2	1	0	36	25.1	90	103	116	64	4.8	4.2	5.91	3.83	0.8	1.4	2.08	10	15	3	0.109	372.46	1.2608	1
2	1	2	57	35.1	104	120	#NULL!	#NULL!	6.2	4.3	19.82	5.61	3.63	0.8	3.22	13.1	11	3	3.54	389.15	5.46151	2
1	2	1	28	24.4	85	95	124	79	5.6	4.8	12.08	5.77	1.14	1	4.27	13	14	3	0.031	1075.05	3.00658	2
1	2	2	50	27.6	92	100	126	72	6.1	4.5	6.64	4.54	0.9	1	3.15	23	21	3	3.569	1115.44	1.80018	1
1	2	0	56	32.8	105	107	135	86	5.3	4.8	16.26	11.44	2.66	0.6	9.67	75	86	3	3.105	2278.33	3.83013	2
1	2	0	47	30.6	95	110	154	104	5.4	4.6	13.64	5.73	1.08	1	4.26	39	28	3	1.825	986.91	3.2736	2
1	3	1	35	26.8	85	97	113	72	5.6	3.9	9.37	4.15	2.06	1	2.25	27	17	6	0.114	1172.37	2.33209	2
1	1	2	71	24	80	92	154	63	4.5	4.6	4.83	3.6	0.8	1.2	2.05	16	14	3	#NULL!	#NULL!	0.966	1
2	1	0	38	37.7	90	116	118	77	5	5.1	4.79	5.91	1.28	1.1	4.25	14	11	12	5.121	277.58	1.06444	1
2	1	1	60	48.1	122	137	142	73	6.1	4.3	25.6	6.34	3.86	0.7	3.95	14	13	24	12.951	1710	6.94044	2
2	1	0	65	39.3	112	126	168	81	5.2	4.1	13.97	5.98	1.91	1.3	3.84	22	22	3	2.042	1218.08	3.22862	2
2	1	2	49	36.9	115	125	156	99	8.8	4.9	30.16	4.33	2.11	0.8	2.61	60	56	12	11.23	662.4	11.7959	2
2	1	0	47	26.2	65	105	139	92	5.1	4.6	2.74	4.35	0.84	1	2.98	10	11	3	3.043	429.91	0.621067	1
1	2	2	39	33.5	104	105	133	82	6.4	6.1	15.21	3.6	0.8	1.1	2.15	37	28	3	0.887	1451.76	4.3264	2
2	1	2	44	37.6	113	125	108	61	4.3	4.1	5.7	7.2	2.08	1.3	4.99	14	20	3	2.772	482.32	1.08933	1
1	2	2	63	28.8	99	110	171	83	10.4	5.2	20.18	5.56	1.95	0.8	3.9	13.8	16.6	3	2.48	2502.55	9.32764	2
1	2	2	38	30.6	85	106	124	76	11.2	4.4	10.87	6.04	3.53	1.1	3.39	34.3	25.2	3	1.443	567.17	5.41084	2
1	2	1	46	25.3	96	103	114	70	5.6	4.2	9.38	6.42	1.36	1	4.82	37	24	6	3.41	750.88	2.33458	2
2	2	0	48	27.4	90	102	115	84	5.2	4	16.32	4.8	2.13	0.9	2.97	63	39	12	#NULL!	841.59	3.77173	2
2	1	#NULL!	27	21.3	85	97	113	74	4.9	3.9	4.39	4.94	0.8	1.4	3.19	10	16	3	1.377	399.32	0.956044	1
2	1	0	41	30.2	98	109	106	74	4.7	4	7.52	5.94	1.21	0.9	4.51	15	25	6	4.601	757.45	1.57084	1
2	1	2	57	30.5	93	109	122	76	8.4	4.7	3.41	3.66	0.8	1.3	2.01	16	20	3	0.695	607.91	1.27307	1
1	1	2	53	28.7	95	106	127	82	7.4	4.8	8.7	5.9	1.6	0.9	4.3	33.2	24.3	12	#NULL!	#NULL!	2.86133	2
2	1	2	70	30.2	90	105	132	60	7.6	4.8	3.77	6.32	2.11	1.2	4.19	12	17	6	4.601	454.9	1.27342	1
1	1	0	45	35.1	100	110	168	100	5.4	3.7	26.41	5.49	3.09	0.8	3.3	103.7	65.3	3	7.192	1097.26	6.3384	2
1	2	0	32	28.3	92	105	147	90	4.8	4.5	17.28	4.78	1.75	0.9	3.11	22	20	3	3.238	243.09	3.6864	2
1	2	1	38	24.8	88	100	128	90	5.7	4.6	15.39	5.97	1.04	1.3	4.2	22.4	17.1	3	3.8	1128.12	3.8988	2
2	3	0	45	28.6	85	106	140	90	4.7	4.3	7.96	4.89	1.72	1.1	3.04	12	13	3	0.58	574.99	1.66276	1
1	2	2	37	35.7	110	118	160	106	12.3	8.4	24.86	6.23	1.8	0.9	4.53	32	20	12	13.963	1504.65	13.5901	2
2	1	0	52	41.9	122	127	157	90	4.3	4.9	19.33	6.57	1.16	1.1	4.96	32	17	3	5.69	890.87	3.69418	2
1	2	0	49	30.2	107.5	112	137	83	4.9	5.05	11.75	5.61	1.73	0.8	4.05	29	20	3	1.142	1998.49	2.55889	2
2	1	1	46	31.6	95	105	119	72	5.5	4.8	8.36	6.82	2	1.2	4.74	17	14	3	6.079	592.9	2.04356	2
2	1	0	38	28.1	#NULL!	#NULL!	111	67	4.5	5.68	5.62	7.41	2.15	1.8	4.67	14	15	3	3.358	367.51	1.124	1
2	1	0	33	28.5	88	109	103	69	4.8	5.64	6.38	4.52	1.75	1.2	2.55	20	23	3	2.082	391.11	1.36107	1
1	2	2	51	29.7	97	103	120	70	7.4	8.24	10.6	4.66	2.42	1	2.6	36	29	3	0.585	587.6	3.48622	2
2	1	0	40	24.8	75	103	108	75	4.8	5.51	4.73	4.1	0.8	1.54	2.21	17	16	3	0.902	127.51	1.00907	1
1	2	2	47	27.4	95	106	140	85	4	7.01	96.41	5.1	1.6	1.1	3.3	33	30	3	1.223	875.47	17.1396	2
1	2	0	42	25.2	88	98	139	82	4.6	5.67	4.29	5.36	2.69	0.8	3.38	18	23	3	0.772	918.12	0.877067	1
1	2	1	52	30.3	100	102	178	114	5.7	6.31	16.8	4.74	1.48	1	3.09	41	35	3	0.729	1155.67	4.256	2
2	3	1	26	20.8	76	87	110	75	4.6	5.82	8.03	4.48	2.04	1.5	2.09	29	26	3	0.369	365.86	1.64169	1
2	3	1	44	30	92	106	140	95	5	6.08	21.3	4.88	1.01	1.49	2.95	22.1	20.6	3	1.957	1005.47	4.73333	2
1	1	2	54	26.1	92	98	147	86	18.8	10.8	8.53	3.89	1.94	0.95	2.09	33.7	19.3	3	#NULL!	#NULL!	7.12729	2
1	2	0	39	18.8	70	88	101	60	4.4	5.58	4.15	5.68	0.8	1.1	4.23	18	19	3	0.153	1703.7	0.811556	1
2	1	1	57	31.9	105	110	193	140	4.6	5.7	7.9	5.09	1.68	1.18	3.17	17.5	24.7	3	4.333	313.9	1.61511	1
1	3	1	35	25.4	88	97	118	69	4.9	5.98	14.94	5.15	1.23	1.26	3.35	17.7	17.1	3	3.781	639.61	3.2536	2
1	2	1	23	21.2	77	94	125	84	4.9	5.81	8.98	4.48	0.8	1.25	2.88	12.7	13.7	3	5.94	1105.25	1.95564	1
1	2	1	51	24.2	88	90	106	67	5.1	6.07	9.82	3.7	1.09	1.23	1.99	23	20	3	0.971	628.79	2.22587	2
1	2	1	31	24.7	90	98	121	68	5.3	5.76	4.6	3.6	1.18	1.01	2.09	22.6	16.8	3	1.665	502.26	1.08356	1
2	3	1	21	20.8	70	90	110	77	5	5.92	9	4.6	0.63	1.67	2.65	15	15	3	0.169	691.33	2	1
2	3	1	20	19.4	68	90	120	80	4.5	5.75	6.43	5.8	0.8	1.7	3.75	22	25	3	#NULL!	540.8	1.286	1
1	1	2	55	35.5	110	115	125	72	9.6	7.41	25.43	4.79	0.93	1.25	3.14	29	21	3	#NULL!	#NULL!	10.8501	2
2	1	0	41	34.2	100	116	116	70	4.8	5.65	5.41	5.64	2.4	0.78	3.81	10	11	3	5.239	786.53	1.15413	1
2	1	0	50	29.3	102	116	117	69	4.8	6.47	10.17	5.93	2.36	1.23	3.66	10	14	24	10.955	832.76	2.1696	2
2	1	1	62	26.6	88	105	133	81	5.8	6.18	8.26	5.61	2.17	1.31	3.35	15	16	3	0.335	463.13	2.12924	2
1	2	2	50	21.1	80	90	130	84	8.3	6.6	4.39	6.44	2.04	1.25	4.3	13.6	11.2	3	3.214	1487.33	1.61942	1
1	2	2	53	31.1	107	100	134	78	10.3	10.61	30.05	4.75	1.46	0.94	3.17	46.3	34.6	24	11.093	1742.84	13.7562	2
1	2	1	31	25.7	90	100	149	83	5.8	6.06	23.04	9.9	10.17	1.37	4.07	143	136	6	8.919	867.58	5.9392	2
2	2	2	50	29.4	95	102	115	71	9	8.37	11.6	5.6	3.19	1.15	3.05	43.5	19.8	3	1.873	963.23	4.64	2
1	2	2	58	27.7	101	107	126	84	7.2	7.01	13.48	6.45	1.54	1.29	4.49	35	19	3	4.229	909.85	4.3136	2
1	2	0	28	24.2	83	95	144	81	5	5.62	8.31	6.76	1.05	1.53	4.77	32	20	3	1.735	761.29	1.84667	1
1	2	2	56	23.8	80	96	105	58	7	6.16	7.98	3.06	0.43	1.41	1.45	26.7	17.1	3	0.319	633.45	2.48267	2
2	1	2	49	33.9	110	118	144	76	6.9	6.56	21.7	4.77	0.53	1.42	3.12	25.5	17.8	12	12.103	550.4	6.65467	2
2	#NULL!	0	39	24.3	#NULL!	#NULL!	#NULL!	#NULL!	#NULL!	#NULL!	#NULL!	#NULL!	#NULL!	#NULL!	#NULL!	#NULL!	#NULL!	#NULL!	2.21	970.84	#NULL!	2
2	1	2	38	30.6	85	110	156	88	9	6.95	11.22	5.43	1.81	1.07	3.56	18	10	3	1.505	#NULL!	4.488	2
1	2	2	59	27.7	100	101	125	70	6.1	5.62	17.07	5.77	3.13	1.18	3.22	25	19	3	1.307	1027.17	4.62787	2
2	2	0	27	21.7	80	90	120	76	4.6	5.52	10.31	3.44	0.72	0.99	2.13	29.8	19	3	3.049	388.91	2.10782	2
2	1	1	41	43.6	100	130	108	72	5.9	5.72	22.9	6.41	1.53	1.31	4.43	22.5	14.1	3	4.363	516.38	6.00489	2
2	1	2	54	36.1	100	116	148	85	7.3	11.5	13.54	3.77	1.52	0.86	2.24	22	21	12	15.944	579.02	4.39298	2
1	2	2	45	25.1	90	96	130	91	6	6.88	9.89	6.07	2.19	0.94	4.17	23.3	13.3	3	1.013	1145.91	2.63733	2
1	2	0	32	23.2	80	91	140	85	4.6	5.63	5.61	6.6	5.55	0.9	3.27	28	20.2	3	0.201	1262.36	1.14693	1
1	2	2	37	28.9	98	103	114	75	7.2	7.73	16.39	4.24	1.26	0.72	2.97	20.7	13.1	6	9.934	914.9	5.2448	2
1	2	0	41	25.9	97	105	122	79	4.9	5.3	8.29	5.3	1.8	0.99	3.52	18.4	17.7	3	0.116	515.29	1.80538	1
1	2	1	38	29.2	88	101	114	71	5	5.72	6.48	6.75	1.68	1.24	4.77	70.3	33.2	3	0.34	1386.35	1.44	1
2	2	1	54	31.4	105	110	152	94	4.6	5.72	12.36	4.8	0.72	1.45	3.03	19.3	11.4	24	14.634	556.54	2.52693	2
1	2	1	53	26.6	98	104	146	92	5.3	5.81	7.8	6.5	1.4	1.25	4.64	32.3	16.1	3	1.732	903.65	1.83733	1
2	3	1	26	22	72	93	136	89	6.6	5.28	3.65	6.17	0.62	2.74	3.16	12	14	6	0.24	730.64	1.07067	1
1	2	1	39	21.1	90	103	132	65	4.6	5.84	9.43	5.63	2.08	0.97	3.75	27.5	12.5	3	0.525	808.52	1.92791	1
1	2	2	63	27.5	103	98	152	92	5.3	6.36	11.66	5.81	1.22	1.87	3.4	20	16	3	2.324	#NULL!	2.74658	2
1	2	2	#NULL!	28.6	97	105	128	87	6	8.54	13.24	5.18	1.46	1.26	3.28	36.9	26.6	3	2.939	#NULL!	3.53067	2
1	2	1	56	29.7	101	102	151	98	5.3	5.82	10.92	7.88	2.15	1.09	5.85	75	53	3	1.858	2096.28	2.57227	2
1	2	1	36	27.4	96	103	119	68	5.1	5.87	16.53	7.1	1.4	0.98	5.51	80	28	3	3.257	905.32	3.7468	2
1	2	1	47	23.3	80	90	136	92	4.7	6.2	3.18	5.35	1.1	1.64	3.23	13	15	3	0.585	1981.26	0.664267	1
2	1	0	39	25.2	90	97	127	82	4.4	5.52	4.36	4.75	0.73	2.03	2.4	11.06	10	6	1.227	329.44	0.852622	1
2	1	0	34	24.5	#NULL!	100	99	64	4.1	5.55	5.17	6.32	1.42	3.47	2.23	16	12	3	5.221	226.59	0.942089	1
2	2	2	51	26	88	102	116	64	6.5	7.23	6.06	6.06	0.87	1.39	4.29	16	15	6	1.946	#NULL!	1.75067	1
1	2	0	40	32	99	105	114	74	4.6	5.45	17.14	4.88	1.09	1.37	3.03	36	23	3	5.862	1971.34	3.50418	2
1	2	1	30	30	85	108	135	79	4.7	5.9	14.85	5.42	1.45	1.22	3.56	19	19	3	1.792	1126.98	3.102	2
1	2	1	65	25.3	88	101	131	63	5.3	6.25	12.63	4.14	1.83	1.17	2.17	33	25	3	0.602	568.47	2.97507	2
2	1	2	62	35.8	105	120	142	64	8.1	6.59	11.12	5.47	2.65	0.68	3.63	19	17	24	8.133	#NULL!	4.0032	2
2	2	1	37	36.3	102	112	106	74	5	6.08	11.54	4.38	1.04	1.29	2.63	14	14	3	3.169	484.62	2.56444	2
1	2	1	47	32.6	101	109	151	90	5.1	6	6.78	4.61	2.51	1.07	2.44	39	23	3	2.204	1025.48	1.5368	1
1	2	0	36	23.6	85	95	127	70	4.2	4.3	8.97	2.82	2.02	0.58	1.35	23	22	3	2.423	718.41	1.6744	1
1	2	0	41	25.1	85	91	129	70	4.6	5.68	9	5.64	0.87	1.36	3.9	25	22	3	1.518	980.24	1.84	1
1	2	1	48	27.3	92	105	119	75	4.3	6.18	24.64	4.77	1.55	1.22	2.87	24	17	3	3.287	662.26	4.70898	2
1	2	2	35	25	98	103	129	89	8.7	8	14.92	4.22	2.06	0.83	2.49	39	18	3	2.464	#NULL!	5.76907	2
1	2	2	52	26.5	99	93	127	73	6.7	7.04	7.89	5.26	1.54	1.17	3.41	41	30	3	2.464	#NULL!	2.34947	2
1	2	1	39	24.1	94	96	121	74	4.7	5.95	12.72	6.03	1.3	1.13	4.33	69	33	3	2.296	1239.23	2.65707	2
1	1	2	61	29	92	97	137	79	6.9	6.91	11.99	4.05	2.01	1.39	1.78	19	22	3	#NULL!	#NULL!	3.67693	2
1	2	1	30	22.2	89	97	133	83	5.3	5.8	15.65	5.12	1.91	1.43	2.85	21	17	3	2.546	1099.31	3.68644	2
1	2	2	38	24.4	88	95	135	90	7.5	7.12	13.69	6	2.39	1.08	3.87	92	35	3	1.111	#NULL!	4.56333	2
1	2	0	39	25.1	90	103	118	68	5.3	5.59	9.72	5.19	2.05	1	3.29	26	22	3	0.637	957.67	2.2896	2
2	1	2	52	32.7	95	117	125	77	4.8	6.7	4.17	6.25	1.2	1.41	4.31	11	13	12	8.776	#NULL!	0.8896	1
2	2	1	32	33.2	104	114	93	61	4.8	6.17	14.6	5.17	1.76	1.46	2.94	11.6	11	3	2.908	911.49	3.11467	2
2	2	0	36	36.6	102	117	114	76	5.2	4.99	16.7	5.2	1.56	1.24	3.28	14.2	13.9	24	12.382	726.27	3.85956	2
2	3	1	32	27.9	88	97	103	65	4.4	5.77	6.2	4.5	0.97	1.2	2.87	17.3	14.8	3	2.891	639.77	1.21244	1
2	3	1	29	24.5	84	93	131	88	6	5.29	10.52	3.93	0.73	1.55	2.06	10	14	3	0.219	493.75	2.80533	2
2	2	0	23	16.7	65	85	95	64	4	5.16	2.5	4.9	0.76	1.72	2.85	12.4	16.9	3	1.253	563.61	0.444444	1
2	3	0	24	24.3	71	92	111	70	3.9	2.81	2.86	3.94	0.83	1.7	1.88	11	16	3	1.727	331.56	0.495733	1
2	3	0	25	24	75	91	107	73	4.4	5.16	9.23	3.07	1.16	1.24	1.32	12	11	3	2.085	146.93	1.80498	1
2	1	0	32	33.5	105	121	100	66	5	5.19	8.07	4.3	0.82	1.41	2.53	16	17	3	3.657	320.91	1.79333	1
2	2	2	64	28.9	98	107	170	86	18.8	12.67	10.16	4.9	1.22	1.46	2.9	17.2	12.4	24	7.634	#NULL!	8.48924	2
1	3	2	28	33.9	109	109	134	82	15.1	11.06	6.47	5.83	1.02	1.15	4.23	19	14	3	1.921	#NULL!	4.34209	2
2	1	1	46	30	95	100	122	77	5	6.18	11.64	4.6	1.6	1.4	2.5	10	10	24	#NULL!	931.74	2.58667	2
2	2	0	35	24.1	85	99	119	76	4.6	5.63	7.32	4.19	0.91	1.19	2.6	13	10	3	2.579	141.77	1.49653	1
2	1	0	26	36.1	96	111	124	74	4.8	4.91	19.81	4.95	0.8	1.41	3.19	31	18	24	11.925	1094.75	4.22613	2
1	3	1	26	24.1	86	95	135	88	5.5	5.68	7.68	4.22	1.27	1.24	2.52	66	25	3	0.775	694.84	1.87733	1
1	2	2	56	30.3	99	103	155	90	6.9	6.42	6.56	3.85	1.31	1.51	1.77	38	21	3	0.771	#NULL!	2.01173	2
1	2	0	32	28.2	85	102	116	88	5.2	5.6	14.2	4.9	1.94	1.57	2.48	42	27.3	3	3.222	720.09	3.28178	2
2	1	0	24	40.1	90	125	123	78	4.4	5.48	8.67	3.61	1.09	1.18	1.95	13	12	24	11.003	477.19	1.69547	1
1	3	1	39	27.8	105	110	162	110	6.6	5.7	6.7	5.6	1.6	1.11	3.79	29	23.4	3	0.262	807.03	1.96533	1
1	3	1	38	28.4	85	91	153	86	5.8	5.38	8.99	4.88	1.42	1.56	2.76	27	22	3	4.808	576.06	2.31742	2
2	1	0	38	32.5	88	106	144	85	4.8	5.56	9.69	6.19	1.34	1.82	3.78	23	18	3	0.301	390.16	2.0672	2
1	2	0	55	27.4	94	105	160	88	4.8	5.36	7.77	5.3	1.94	1.08	3.37	49	31	3	1.21	993.8	1.6576	1
1	2	2	48	31.6	101	105	115	80	6.2	5.83	26.22	4.97	1.19	1.37	3.08	79	41	3	1.36	#NULL!	7.22507	2
1	2	2	47	31.5	96	110	149	116	6.6	6.11	12.47	4.61	1.2	1.78	2.3	107	77	3	5.503	#NULL!	3.65787	2
2	1	0	26	26.3	80	103	109	65	4.6	5.64	11.52	5.48	2.46	0.7	3.7	25	19	3	1.079	490.9	2.3552	2
2	1	0	26	28.8	88	105	92	59	4.3	5.67	7.63	4.02	0.68	0.98	2.74	11	12	3	7.584	427.81	1.45818	1
1	2	1	37	22.8	81	90	117	62	5	5.95	12.21	4.58	1.44	0.8	3.15	17	17	12	9.69	32.61	2.71333	2
1	2	2	40	27.8	88	100	118	76	7.4	5.59	27.03	6.42	3.09	0.95	4.11	62	34	3	1.239	#NULL!	8.88987	2
1	2	0	33	21.8	82	95	132	75	5.1	4.65	7.76	5.77	1.1	1.29	4	19	19	3	1.118	603.72	1.75893	1
2	2	0	41	24.3	77	96	102	63	4.7	5.57	7.66	4.76	1.32	1.09	3.09	69	14	3	0.808	300.68	1.60009	1
2	3	1	34	25.9	97	101	121	80	5.3	5.85	13.79	5.55	1.55	1.18	3.69	31	27	6	7.405	778.99	3.24831	2
1	2	2	51	34.7	109	123	138	83	10.9	9.61	17.14	7.44	4.36	0.87	4.67	32	18	3	2.715	#NULL!	8.30338	2
1	2	2	34	24.1	81	95	119	76	16.4	12.75	19.06	5.21	1.98	0.99	3.35	16	13	3	2.454	#NULL!	13.8926	2
1	2	1	46	24.3	85	100	161	80	5.1	5.82	5.03	5.23	0.95	1.33	3.58	27	23	3	1.732	1083.15	1.14013	1
1	2	1	35	25.9	87	95	119	63	5.4	6.09	5.58	4.78	1.26	1.1	3.13	32	20	3	2.037	957.06	1.3392	1
2	1	0	41	35.1	90	116	113	76	4.7	5.26	12.41	4.08	0.47	1.95	1.92	15	20	3	2.952	1036.89	2.59231	2
2	1	0	38	32.6	100	113	143	77	4	5.22	4.63	4.58	1.04	1.18	2.94	11	13	3	1.844	601.69	0.823111	1
1	2	2	37	26.2	88	97	141	85	5.6	6.78	9.53	5.69	1.67	1.02	3.94	16	35	3	1.084	#NULL!	2.37191	2
2	1	1	26	25.9	82	105	112	65	4.7	5.75	8	4.08	0.72	1.41	2.35	13	14	3	2.705	376.76	1.67111	1
2	1	0	38	24	79	98	106	65	4.9	5.15	7.33	5.83	1.05	1.54	3.83	26	20	3	0.755	406.93	1.59631	1
2	1	0	19	18.9	59	87	115	64	4.7	5.55	9.66	3.9	0.46	1.85	1.85	16	13	3	0.183	395.62	2.01787	2
1	2	0	55	24.1	80	94	151	89	4.7	5.37	6.48	4.06	0.8	1.54	2.17	17	22	3	0.735	1572.72	1.3536	1
1	2	2	51	31.6	86	90	150	90	6.9	7.64	7.74	3.04	1.6	1.43	1.41	29	23	3	2.783	#NULL!	2.3736	2
1	2	1	36	30.7	99	105	145	97	5.4	6.16	12.31	3.89	1.07	1.03	2.39	32	25	12	6.253	1473.28	2.9544	2
2	2	1	31	32.9	95	106	118	66	5.2	6.36	41.9	4.48	1.77	0.67	3.03	13	15	12	6.878	420.73	9.68356	2
1	2	1	37	24.2	85	95	127	85	5	6.15	4.17	4.71	1.55	1.1	2.93	22	17	3	1.205	362.91	0.926667	1
2	2	1	35	32	96	107	156	97	4.1	5.69	6.42	5.23	1.12	1.19	3.54	15	18	3	4.486	697.36	1.16987	1
1	2	1	36	27.8	90	98	145	91	4.8	5.92	16.9	4.48	0.8	1.17	2.96	21	27	3	4.304	1358.79	3.60533	2
1	2	0	38	19.5	75	87	114	73	5.1	5.39	5.27	4.89	1.51	1.03	3.2	15	14	3	0.806	551.91	1.19453	1
1	2	2	59	25.2	99	100	131	83	10.9	11.22	14.78	6.18	0.92	1.08	4.7	26	20	3	1.392	#NULL!	7.16009	2
1	2	2	36	26.3	90	98	163	106	8.6	10.72	6.62	7.12	1.72	1.69	4.68	98	46	3	1.037	#NULL!	2.53031	2
1	2	2	39	25	85	93	134	81	6.2	6.5	11.49	4.95	1.27	1.02	3.37	45	30	3	1.814	#NULL!	3.16613	2
1	2	1	46	24.8	82	99	120	67	5.3	5.9	14.58	4.93	1.39	1.23	3.09	36	26	3	7.454	802.89	3.4344	2
1	2	1	43	24.2	91	103	141	87	5	5.95	13.59	5.5	2.42	1.13	3.31	29	30	3	2.039	1268.05	3.02	2
2	#NULL!	0	28	22.7	64	90	110	63	4.4	5.54	5.07	4.07	0.8	1.5	2.22	13	17	3	0.096	759.43	0.991467	1
2	3	1	38	22.7	70	96	104	63	4.3	5.75	2.77	4.77	0.61	1.58	2.92	10	13	3	0.608	651.4	0.529378	1
1	2	1	36	28.5	96	105	152	91	5.1	5.89	25.06	5.19	2.62	1.03	3.02	25	21	3	0.676	1253.51	5.68027	2
1	2	1	56	26.7	98	94	154	86	5.9	6.15	17.54	6.15	1.47	1.14	4.37	17	14	3	0.648	1144.57	4.59938	2
1	2	1	52	31.2	101	107	163	112	5.9	5.75	12.79	4.91	1.57	0.93	3.29	50	38	3	1.33	240.52	3.35382	2
2	3	0	38	22.2	81	88	103	63	4.1	5.51	3.39	4.64	1.5	1.79	2.19	20	20	3	0.265	578.05	0.617733	1
1	2	1	40	28.4	84	101	135	71	5.4	5.95	4.92	5.14	1.64	1.1	3.32	28	33	3	2.659	1169.7	1.1808	1
1	2	1	28	26.3	88	99	112	69	4.8	5.89	6.86	3.7	1.2	1.35	1.85	18	22	3	2.394	780.54	1.46347	1
1	2	0	54	21.8	85	94	160	110	5.3	5.2	5.81	5.2	0.7	1.39	3.51	35	27	3	0.777	520.75	1.36858	1
2	2	1	49	28.3	86	102	117	79	5.5	4.5	3.36	5.2	0.6	1.75	3.15	10	17	3	1.634	525.74	0.821333	1
1	2	0	42	27.3	89	99	141	78	5.17	4.9	14.22	3.6	1	1.08	2.12	40	24	3	0.276	1510.62	3.26744	2
2	2	1	55	22.8	80	93	130	72	5.5	5.4	4.74	7.1	3	1.14	4.66	15	17	3	0.896	792.95	1.15867	1
1	2	2	50	22.1	83	90	178	91	13.3	8.4	8.45	6.3	1.5	1.31	4.33	32	22	3	0.67	#NULL!	4.99489	2
1	2	1	52	25.7	86	98	146	87	4.2	6.06	7.47	5.2	1.4	1.13	3.47	17	27	3	4.082	163.9	1.3944	1
1	2	1	32	31.1	92	108	144	89	4.4	5.7	4.41	4.1	1.1	1.3	2.3	70	90	3	1.755	1251.62	0.8624	1
1	2	0	41	24.2	88	97	108	63	5.1	5.57	9.68	4.4	0.8	1.07	2.98	15	28	3	1.401	1257.94	2.19413	2
1	2	0	55	24.8	93	100	110	65	5	5.54	4.25	5	1.1	1.08	3.42	21.06	23.06	3	1.537	2153.08	0.944444	1
1	3	0	31	22.7	74	91	128	74	4.5	4.9	3.96	3.7	1.2	1.08	2.22	21	20	3	0.646	563.43	0.792	1
1	2	0	39	25.8	92	103	132	88	4.7	5.53	4.1	5.3	1	1.19	3.71	32	26	3	0.633	1511.41	0.856444	1
1	2	1	60	26	90	100	148	88	4.6	5.7	3.7	5.6	0.8	1.4	3.85	12	16	3	1.156	781.98	0.756444	1
1	2	1	31	27	86	99	120	77	5	6.04	17.06	6.4	2.3	0.8	4.6	68	41	3	1.973	1122.21	3.79111	2
1	2	1	34	22.7	79	91	126	85	4.3	5.9	4.4	5.8	1.75	1.08	3.95	54	36	3	2.966	515.38	0.840889	1
2	2	1	37	25.6	101	107	115	93	4.66	5.82	8.21	4.43	0.49	1.26	2.8	13	18	3	10.122	786.53	1.70038	1
2	2	1	42	31.8	102	112	133	86	5.6	6.34	14.42	6.8	3.6	0.85	4.37	46	33	6	14.129	1097.2	3.58898	2
1	2	2	52	23.2	95	102	152	93	9.6	10.18	10.05	5.6	2.7	0.9	3.5	21	19	3	0.81	#NULL!	4.288	2
2	2	0	51	24.7	88	105	140	83	4.5	5.53	5.25	4.6	0.7	1.8	2.5	46	27	3	2.986	1155.19	1.05	1
1	2	2	47	30.2	89	102	117	77	5.7	8.06	5.95	5.07	1.57	1.28	3.11	24	20	3	0.844	#NULL!	1.50733	1
1	2	0	33	23.6	86	101	139	78	4.5	5.25	6.9	6.34	0.88	1.65	4.31	17.06	20	3	2.864	843.1	1.38	1
2	3	0	32	19.5	65	86	126	80	4.4	5.19	6.17	3.98	0.7	1.46	2.21	10	18	3	0.027	386.8	1.20658	1
2	3	0	38	31	91	102	165	102	4.9	5.51	4.05	5.04	0.6	1.34	3.4	11	19	3	2.986	1097.2	0.882	1
2	3	0	29	23.9	73	98	99	69	5.4	5.61	7.46	4.8	1.4	1.6	2.6	10	14	3	0.837	864.57	1.7904	1
1	2	0	40	23.9	85	95	105	60	4.9	5.48	5.93	5.06	1.87	1.1	3.14	26	22	3	0.333	1186.93	1.29142	1
1	#NULL!	2	60	30.1	99	102	133	87	5.8	6.65	6.65	4.51	0.96	1.62	2.47	27	23	3	1.782	#NULL!	1.71422	1
2	2	0	43	20.1	83	94	125	74	3.9	5.34	5.67	4.04	0.6	1.22	2.56	10	12	3	2.041	1449.9	0.9828	1
1	3	1	44	24.4	85	95	125	77	4.5	5.81	5.55	5.96	1.77	1.14	4.04	23	21	3	0.551	1148.59	1.11	1
1	2	1	44	23.7	84	95	126	67	4.66	5.84	7.39	5.3	1.7	1.2	3.4	37	28	3	2.497	1899.3	1.53055	1
1	2	1	33	27.6	95	104	139	84	5.5	5.84	17.28	5.4	1.5	1.4	3.34	86	47	3	0.932	1565.8	4.224	2
1	2	2	35	34.9	119	121	153	97	6	7.11	30.43	6.4	1.8	1.7	3.9	51	40	3	2.952	#NULL!	8.11467	2
1	2	0	38	24.2	88	96	145	86	4.8	5.59	5.38	4.46	0.7	1.3	2.9	87	48	3	0.612	889.3	1.14773	1
1	2	1	36	25.2	95	96	119	69	5.5	5.65	6.73	3.7	4.4	0.8	2.3	22	21	3	0.407	224.77	1.64511	1
1	#NULL!	1	29	25.3	84	101	156	89	3.5	5.85	8.19	5.7	1.89	1.3	3.6	124	46	3	1.152	922.52	1.274	1
1	2	2	36	30.4	95	106	136	83	5.3	5.95	17.31	5.1	5.7	0.8	1.8	53	29	3	1.918	#NULL!	4.07747	2
1	2	2	45	24.6	88	101	194	116	7.7	6.56	26.19	5.2	2.3	1.1	3.1	27	20	3	4.991	#NULL!	8.9628	2
1	2	0	51	21.4	83	92	133	73	4.4	5.51	9.75	5.3	1.3	1.7	3.03	50	34	3	0.514	1220.76	1.90667	1
2	3	1	36	34.9	89	109	182	112	5.3	6	11.96	5.3	3.3	0.8	3.1	38	25	3	2.284	552.91	2.81724	2
1	3	0	54	20.5	75	83	159	88	4.8	5.2	1.04	5.7	1.5	2.7	2.34	18	28	3	0.221	1244.03	0.221867	1
2	2	0	47	24.1	83	100	141	79	5.2	5.64	4.55	4.1	0.4	1.7	2.2	14	21	3	0.636	1619.2	1.05156	1
1	3	1	43	29.1	96	105	137	96	5.6	6.02	6.57	4.8	1	1.3	3.1	100	50	3	0.457	685.02	1.6352	1
2	#NULL!	1	35	26	98	101	149	88	5.9	5.4	8.93	4.1	0.6	1.5	2.3	17	19	3	4.01	1018.49	2.34164	2
2	2	2	49	29.7	96	105	152	98	6.9	6.5	9.2	5	2.8	0.8	3	14	16	3	3.903	#NULL!	2.82133	2
2	2	1	42	30.3	84	106	126	67	5	6.1	14.81	5.7	1.6	1.3	3.7	20	17	3	4.612	1157.83	3.29111	2
2	3	0	36	25.9	80	98	133	86	4.6	5.2	9.48	4.3	1.9	1.8	1.7	10	14	3	2.749	590.97	1.93813	1
2	2	2	43	30.4	91	101	136	86	9.6	9.1	18.51	4.8	1.8	1.5	2.5	28	17	3	1.052	#NULL!	7.8976	2
1	3	2	68	26.2	84	95	143	77	7.1	6.1	9.87	4.7	0.8	1.2	3.15	16	24	3	4.411	#NULL!	3.11453	2
1	#NULL!	0	57	24	#NULL!	#NULL!	#NULL!	#NULL!	#NULL!	#NULL!	#NULL!	#NULL!	#NULL!	#NULL!	#NULL!	#NULL!	#NULL!	#NULL!	0.607	1998.99	#NULL!	2
1	2	0	39	27.8	92	100	138	94	4.2	5.3	8.76	4	1.1	1	2.5	28	25	6	0.557	1414.58	1.6352	1
1	2	0	32	21.1	80	97	137	76	4.8	4.5	5.74	6	2.5	1.1	3.8	25	21	3	9.999	609.95	1.22453	1
1	2	2	50	33.7	106	113	133	76	7.9	7.2	32.83	5.7	0.9	1.1	4.2	39	22	3	0.199	#NULL!	11.527	2
1	2	0	47	20.8	85	94	128	75	5	5.4	4.72	4.1	1	1.3	2.4	15	20	3	2.348	1428.83	1.04889	1
2	3	0	41	24.3	82	93	113	72	3.7	4.6	6.93	4.8	0.4	1.9	2.7	29	23	3	0.622	600.79	1.1396	1
1	3	0	30	25.9	86	104	129	75	3.9	4.5	8.51	4.6	1.5	1.1	2.8	30	22	3	1.961	648.5	1.47507	1
1	2	1	38	23.7	85	95	125	78	4.1	6	6.66	4.5	1	1.4	2.7	17	27	6	#NULL!	976.65	1.2136	1
2	3	#NULL!	26	25.7	74	95	110	64	4.3	5.2	6.37	3.9	0.9	1.1	2.4	22	24	3	#NULL!	1002.14	1.21738	1
2	2	0	29	33.3	95	106	127	77	3.9	4.2	9.04	5.1	1.6	1.6	2.8	22	23	12	18.822	535.81	1.56693	1
1	3	0	50	22.7	77	90	133	88	4.5	5.3	2.84	4.6	1.6	1.3	2.6	26	30	3	0.127	884.74	0.568	1
2	3	0	35	23.1	73	103	109	63	4.5	4.2	2.46	4.8	0.7	1.6	2.9	14	20	3	#NULL!	993.64	0.492	1
2	2	1	52	30.3	102	105	160	100	5.3	6.4	10.3	4.3	0.7	1.8	2.2	42	23	3	2.956	1116.94	2.42622	2
2	2	2	38	26.5	101	107	97	65	6.6	5	9.35	5.1	1.2	1.2	3.4	13	19	3	3.121	#NULL!	2.74267	2
2	2	0	45	28.1	85	105	154	94	4.7	5.2	3.26	6	1.4	1.3	4.1	11	19	3	1.86	1013.91	0.680978	1
2	2	0	27	32.8	98	115	133	99	5.3	5.1	12.32	3.8	1	1.3	2.06	20.9	21	6	7.052	715.63	2.90204	2
1	3	0	34	24.6	80	96	161	79	5.3	5.2	3.01	3.8	1.6	1.4	1.7	25	25	3	#NULL!	542.39	0.709022	1
2	2	0	51	26.2	94	104	115	77	4.6	4.6	2.35	5.1	0.6	1.5	3.3	10	17	3	1.997	1124.84	0.480444	1
1	2	2	54	27.4	90	98	140	89	5.8	5.6	8	5.3	2.1	1.3	3.1	21	25	3	2.063	#NULL!	2.06222	2
1	2	0	38	25.7	91	101	112	74	5.4	4.5	11.52	4	1.16	1	2.5	20	27	3	0.95	1595.57	2.7648	2
2	2	0	48	22.8	88	96	112	72	4.6	5.4	6.41	4.5	0.9	1.6	2.5	15	15	3	2.139	1143.97	1.31049	1
1	2	2	48	32	112	113	120	72	6.8	7.2	17.64	4.9	1.2	1.6	2.8	29	22	3	1.575	#NULL!	5.3312	2
2	3	0	49	24.5	75	92	151	82	5.3	4.6	4.4	5.4	1.1	2.3	2.6	12	21	3	#NULL!	790.43	1.03644	1
2	2	0	46	21.3	82	91	136	74	4.8	4.2	4.44	6.6	1.2	1.6	4.5	13	20	3	0.823	576.55	0.9472	1
2	2	0	34	25.1	80	90	133	85	5.3	4.3	7.77	3.6	1	1.2	2	26	16	3	0.33	972.74	1.83027	1
2	2	0	24	20.6	73	94	89	55	3.8	4.6	3	5.3	0.8	1	4	10	16	3	4.245	724.74	0.506667	1
2	3	2	45	21.4	71	83	137	68	13	9.1	3.61	4.7	1	1.2	3.1	17	14	3	1.01	#NULL!	2.08578	2
2	3	1	53	26.4	88	100	133	85	6.1	4.9	17.67	6.3	1.5	1.7	3.9	17	17	3	0.505	243.87	4.79053	2
2	3	0	49	37.7	107	113	124	74	4.5	4.16	8.86	4.7	0.8	1.1	3.3	14	11	3	0.357	577.86	1.772	1
2	3	0	28	24.5	70	84	102	68	4.7	5.4	4.07	4.7	1.2	1.5	2.7	10	13	3	0.138	753.36	0.850178	1
1	3	0	44	24.3	75	99	123	81	4.9	4.8	8.5	5.9	1.1	1.8	3.6	33	23	3	1.629	1195.55	1.85111	1
1	3	2	58	26.6	88	94	127	71	11.3	9.7	7.36	5.9	1.1	1.2	4.2	14	19	3	2.828	#NULL!	3.69636	2
2	3	1	35	18.5	66	72	106	66	3.7	6.2	3.37	4.2	0.6	1.4	2.5	15	20	3	#NULL!	604.06	0.554178	1
2	2	1	38	30.6	96	108	108	77	6.1	5.9	16.25	6.3	1.7	1.8	3.8	14	15	12	13.698	1217.44	4.40556	2
2	3	0	33	26.9	82	96	163	90	4.5	4.6	9.08	4.53	1.1	1.63	2.42	18.5	18.6	3	4.38	479.66	1.816	1
2	3	0	33	41.4	106	123	145	80	4.5	4.5	20.86	5.98	1.34	1.35	4.05	30.5	24.9	6	8.979	658.29	4.172	2
2	3	0	50	29.2	91	98	140	83	4.7	4.7	6.31	5	0.84	1.45	3.19	21.2	18.8	3	0.201	1099.17	1.31809	1
1	3	0	31	28	84	98	135	90	5.2	4.2	8.96	5.81	3.41	1.04	3.28	66.8	32.7	3	0.741	1172.37	2.07076	2
1	3	0	41	26.4	83	94	116	65	4.7	4.1	5.15	6.7	1.7	1.41	4.55	21	20.2	3	0.076	910.14	1.07578	1
2	3	0	39	29.3	94	95	125	85	4.8	4.7	21.09	7.31	4.79	1.29	3.92	26.7	18.8	3	1.759	1175.02	4.4992	2
1	3	2	28	25.4	80	95	128	71	9.3	5.4	6.56	5.24	1.27	1.59	3.01	35.9	17.3	3	0.309	#NULL!	2.71147	2
1	3	0	41	21.9	73	91	105	65	4.2	4.8	13.67	5.33	0.92	1.43	3.5	43.9	26.1	3	0.395	928.37	2.55173	2
1	2	0	60	31.5	115	112	103	63	4.6	5.6	8.8	4.4	0.9	1.3	2.7	37	24	#NULL!	6.193	1912.4	1.79911	1
2	3	0	32	21.9	68	84	106	64	5.1	5.5	3.3	3.4	0.58	1.44	1.7	26	23	1	1.145	354.33	0.748	1
1	3	0	30	22.2	71	87	113	70	5.3	5.4	3.7	6.1	1.31	1.44	4.1	34	25	1	0.133	459.08	0.871556	1
2	2	2	52	35.9	120	108	158	88	8.4	9.3	21.8	3.9	1.44	1.05	2.2	63	50	#NULL!	5.125	#NULL!	8.13867	2
2	1	2	39	36.2	92	115	112	74	7.1	6.6	6.4	7.6	2.1	1.2	5.4	21	17	1	8.541	#NULL!	2.01956	2
2	3	2	41	28.1	79	89	114	65	7.2	6.6	8.8	5.9	1.87	1.16	3.9	67	36	1	1.099	#NULL!	2.816	2
2	1	1	35	48.5	116	149	112	72	4.5	5.7	11.3	4.9	0.91	1.19	3.3	27	11	19.1	12.055	940.77	2.26	2
1	2	1	40	25.6	87	102	171	113	5.8	4	11.6	3.3	3	0.79	1.1	37	16	10.9	7.569	991.02	2.99022	2
1	2	0	35	27.2	96	105	147	87	4	5.5	12.7	3.7	1.31	0.91	2.2	38	21	#NULL!	0.349	944.68	2.25778	2
2	3	1	49	35.1	104	115	130	85	4.3	6.1	10.6	7.7	2.69	1.21	5.3	65	57	4.2	3.908	779.38	2.02578	2
1	1	2	60	26.4	111	100	140	71	9.1	10.6	4.9	4.4	1.4	0.93	2.8	27	9	#NULL!	#NULL!	#NULL!	1.98178	1
2	3	0	47	25.5	89	99	122	73	3.9	5.4	4.9	4.9	1.16	1.63	2.7	41	21	#NULL!	2.85	1273.36	0.849333	1
2	1	2	41	39.4	110	123	109	74	21.3	10.5	2.5	3.9	1.42	1.12	2.01	30	12	1	7.836	#NULL!	2.36667	2
2	3	2	56	28.8	88	103	141	87	6.2	6.7	11.8	6.2	3.5	1.13	3.5	56	31	#NULL!	3.243	#NULL!	3.25156	2
1	2	1	40	27	99	100	123	75	5.7	5.9	7.4	6.4	1.88	1.48	4.1	41	24	6.2	4.664	1405.77	1.87467	1
1	2	2	52	34.8	119	110	165	95	13.6	10.4	8.3	5.7	9.15	0.66	3.66	40	23	3.4	7.251	#NULL!	5.01689	2
2	3	1	53	19.8	82	87	176	87	5.6	6.2	4.4	5.9	2.22	1.51	3.4	30	23	#NULL!	0.688	806.69	1.09511	1
1	2	2	51	31	99	104	139	89	6.8	7.4	6.9	4.7	0.77	1.17	3.2	37	20	1	1.622	#NULL!	2.08533	2
1	2	2	32	32.6	93	108	140	79	7.4	7.9	14.5	7.2	3.71	0.88	4.6	88	46	13.7	8.084	#NULL!	4.76889	2
2	3	0	35	23.6	85	98	111	64	4.3	4.9	3.5	4.9	0.97	1.5	3	32	24	#NULL!	#NULL!	528.57	0.668889	1
2	2	2	32	27.6	102	102	112	83	11.9	8.9	11.7	4.9	2.96	0.85	2.7	42	25	18.7	14.76	#NULL!	6.188	2
1	2	1	23	20.3	80	81	120	70	4.6	5.7	3.9	5.4	0.88	1.26	3.7	31	23	1	0.667	1015.87	0.797333	1
2	1	1	48	36.7	106	128	127	76	5.6	5.5	12.7	6.3	2.18	1.12	4.2	29	17	16.7	11.635	552.91	3.16089	2
2	3	1	66	22.8	85	94	151	83	5.7	5.4	3.3	8	1.57	1.66	5.6	24	18	#NULL!	0.097	226.9	0.836	1
1	3	0	27	33.1	98	106	140	81	4.9	5.2	10.9	4.8	1.55	0.82	3.3	58	32	4.9	5.269	1494.96	2.37378	2
1	3	0	24	26.5	95	98	121	70	5.2	5.4	4.6	4.1	1.14	0.97	2.6	30	25	#NULL!	1.209	1289.39	1.06311	1
1	2	2	52	26.5	98	99	154	92	6.7	7.3	18.8	5.6	1.59	1.23	3.6	28	16	#NULL!	1.573	#NULL!	5.59822	2
1	2	#NULL!	49	23.7	109	110	162	95	6.6	5.9	5.4	4.4	0.74	1.27	2.8	24	13	1.8	5.172	#NULL!	1.584	1
1	2	1	34	29.1	92	102	169	95	5.8	5.5	23.2	5.7	1.33	1.07	4	89	33	1	0.509	807.34	5.98044	2
2	1	0	21	41.5	117	125	102	65	4.2	5.2	14.6	6.3	0.48	2.65	3.4	28	18	1	4.293	578.96	2.72533	2
1	2	1	41	34.9	105	112	128	81	4.7	5.7	20.1	4.8	2.13	0.81	3	76	29	1	2.508	632.02	4.19867	2
1	1	2	70	33.4	#NULL!	#NULL!	138	83	9.2	7.6	45.6	4.6	4.48	0.67	1.9	27	14	7.3	#NULL!	#NULL!	18.6453	2
1	1	2	62	25	100.1	99	133	81	10.8	9.9	3.9	2.7	0.92	0.75	1.5	28	12	1	#NULL!	#NULL!	1.872	1
1	2	1	42	19.9	86	91	136	91	4.9	5.7	1.3	5.1	2.24	1.5	2.6	57	28	1	#NULL!	1004.3	0.283111	1
2	1	2	66	43.8	133	122	175	85	10.3	9.3	77	6.5	1.4	1.23	4.6	19	15	33.9	1.745	1036.43	35.2489	2
2	3	0	29	42.4	100.5	100	137	87	4.5	4.8	7	5.6	1.22	1.26	3.8	128	53	1	5.035	514.62	1.4	1
2	3	1	25	24.4	89	99	99	71	4.8	5.9	11.1	5.4	0.77	1.31	3.7	32	21	1	2.741	423.06	2.368	2
2	3	1	24	22.6	82	91	138	76	4.4	5.8	4	5.7	1.6	1.31	3.7	23	19	1	0.568	627.4	0.782222	1
2	3	0	23	24.3	93	100	103	63	4.3	5.6	7.6	3.9	0.74	1.06	2.5	23	17	1	0.679	378.08	1.45244	1
2	1	0	32	28	102	110	134	86	4.6	5.5	4.2	4	0.47	1.06	2.7	28	15	1	4.225	516.19	0.858667	1
1	2	0	34	25.1	100	104	116	67	5	5.2	4.4	6.8	2.37	1.19	4.5	43	23	1	0.124	928.47	0.977778	1
2	1	1	48	25.6	105	108	140	70	4.2	6.2	3.2	7.2	2.23	1.46	4.7	28	17	1	1.386	745.68	0.597333	1
2	1	1	48	29.4	108	119	118	70	5.2	5.9	5.9	5.1	2	1.38	2.8	24	20	1	0.593	533.89	1.36356	1
1	3	0	60	22.5	90	94	146	92	5	5.6	4.9	4.8	2.59	0.83	2.8	49	24	1	1.13	855.41	1.08889	1
2	3	2	58	24.9	84	92	129	84	6.1	8.3	13.6	6.7	2.27	1.24	4.4	17	41	1	0.789	#NULL!	3.68711	2
1	3	1	58	25.2	92	96	133	79	4.5	5.7	2.9	5.1	1.59	0.94	3.4	34	18	1	0.423	1230.03	0.58	1
1	1	2	49	31.3	103	106	146	76	8.2	6.6	15.2	4	0.88	1.41	2.2	61	53	1	#NULL!	#NULL!	5.53956	2
1	1	2	26	20.7	78	94	119	76	4.2	5.5	2.6	5.3	1.2	1.12	3.6	25	20	1	0.252	#NULL!	0.485333	1
1	3	2	53	31.5	104	113	123	74	5.8	7.9	16.5	7.1	8.14	0.86	3.26	57	30	1	0.474	1041.95	4.25333	2
2	3	1	52	21.5	71	88	158	98	4.5	6.1	3.4	7.6	1.21	1.71	5.3	23	19	1	0.167	1129.07	0.68	1
2	2	0	41	35.3	92	100	112	69	4.1	5.2	4.1	4.7	0.66	1.74	2.7	19	18	1	0.235	806.42	0.747111	1
2	3	0	43	28.6	92	100	135	79	4.9	5.4	3.7	3.8	0.68	1.33	2.2	28	21	1	0.968	852.35	0.805778	1
2	3	1	50	25.7	84	93	129	88	5.2	6	3.4	6.5	1.06	1.33	4.7	27	20	1	2.639	1013.03	0.785778	1
2	3	1	29	21.2	68	84	114	78	4.1	5.7	3.1	5.2	0.7	2.18	2.7	23	18	1	0.031	989.42	0.564889	1
1	3	1	30	32.9	105	115	164	98	4.7	5.8	7.9	5.2	2.16	0.85	3.4	33	34	1	6.953	671.53	1.65022	1
1	1	2	52	35.1	122	114	131	79	8.4	7.8	8.2	5.1	1.43	1.36	3.1	27	22	1	#NULL!	#NULL!	3.06133	2
1	3	1	38	32.1	95	104	154	100	5.4	5.8	10.8	6.6	3.89	0.8	4	49	22	4.4	7.763	587.23	2.592	2
2	3	0	35	23	95	101	150	94	4.9	5.3	10.6	3.3	0.69	1.21	1.8	26	16	1	1.471	317	2.30844	2
1	3	1	72	26.4	92	94	167	87	5.8	5.7	7.3	4.8	0.88	1.04	3.4	34	24	1	0.303	1716.68	1.88178	1
1	2	0	47	28.9	94	97	129	90	5.2	5.6	5.4	5.7	0.93	1.43	3.8	51	29	2	0.238	1307.76	1.248	1
2	1	2	44	33.8	104	110	141	91	5.7	5.9	21.2	4.6	1.31	0.83	3.2	35	19	1.9	#NULL!	#NULL!	5.37067	2
2	3	1	33	25	89	93	106	66	4.8	5.8	6.9	6.6	2.02	1.49	4.2	29	17	1	2.887	426.78	1.472	1
2	3	0	32	26.1	82	100	122	97	5	5.3	8.9	5.3	0.64	1.44	3.6	28	22	1	0.38	638.19	1.97778	1
1	3	0	28	34.7	101	109	126	69	4.3	5.3	8.3	6.2	1.41	0.91	4.6	31	24	1	2.827	881.96	1.58622	1
1	1	1	47	34.8	114	113	139	76	5.4	5.8	11.1	5.4	1.17	0.89	4	25	16	1	4.575	545.31	2.664	2
2	1	0	34	36.8	100	103	121	72	4.6	5.5	7.5	3.3	0.7	1	2	28	19	1	2.188	427.31	1.53333	1
2	1	0	24	29.8	96	95	95	64	4.3	5.1	6.6	4.7	1.21	1.05	3.1	25	15	1	5.632	404.39	1.26133	1
2	3	2	49	23.5	80	96	122	76	6.1	6.8	6.4	7.8	0.49	2.28	5.3	29	31	1	2.829	872.43	1.73511	1
1	1	0	25	25.2	84	98	144	82	4.6	5.3	5.4	4.5	0.83	0.56	3.6	64	34	1	#NULL!	#NULL!	1.104	1
1	1	0	37	38.5	113	125	120	73	4.3	5.5	3.3	5.1	1.24	1.05	3.5	30	23	1	2.601	530.77	0.630667	1
1	1	1	34	28.6	97	104	117	79	4.4	6	4.5	5.1	1.59	1.37	3	48	30	1	1.849	539.6	0.88	1
2	1	0	25	28.8	93	104	109	77	4.1	5.5	6.4	3.5	0.66	1.11	2.1	32	21	6.8	7.457	625.86	1.16622	1
2	1	0	36	35.5	100	127	121	82	4.4	5.4	8.8	5.8	0.88	1.88	3.5	41	24	2	5.637	500.53	1.72089	1
1	2	2	48	32.8	112	113	133	73	5.8	6.6	20.6	5.8	1.21	1	4.2	107	42	1.1	3.85	1053.46	5.31022	2
1	1	1	39	20.4	85	94	111	69	4.8	5.8	2.8	6.6	1.38	1.02	5	27	20	1	3.306	291.45	0.597333	1
2	1	0	49	28.8	81	106	113	74	4.4	5	2.5	6	1.14	1.73	3.8	35	23	1	1.788	636.65	0.488889	1
1	1	1	45	33.8	104	116	102	65	4.4	5.7	4.1	4.5	0.77	0.87	3.3	28	21	1	1.117	771.72	0.801778	1
2	3	1	57	35.1	113.5	119	166	105	4.4	6.2	6.4	4.6	1.13	1.08	3	25	21	27.5	16.04	611.97	1.25156	1
1	1	1	42	33	108	111	117	76	4.6	5.8	7.9	3.7	1.02	0.82	2.4	25	19	4.1	5.939	40.15	1.61511	1
2	3	1	40	24.3	85	102	117	83	4.2	6.1	4.6	5.8	1.16	1.15	4.1	29	24	21.4	17.309	882.98	0.858667	1
1	1	0	27	33.1	103	114	121	73	4.9	5.3	5.6	4.8	2.04	1.11	2.8	42	24	1	0.606	703.78	1.21956	1
2	1	0	35	21.9	72	91	111	62	4.2	5.4	4	4.9	0.76	2.25	2.3	21	20	1	0.056	434.74	0.746667	1
1	1	2	44	26.7	90	94	145	93	13	10.5	4	4.4	2.09	0.92	2.5	29	12	1	1.291	1174.39	2.31111	2
2	3	0	31	17.1	63	80	145	83	4.3	5.3	2.6	3.8	0.92	1.57	1.8	27	25	1	0.049	225.91	0.496889	1
2	3	0	46	22	81	94	126	71	4.4	5.4	6.9	5.3	1.71	0.75	3.8	22	14	1	2.017	140.62	1.34933	1
1	1	0	65	27.4	102	100	147	86	4.7	5.4	3.1	4.3	1.4	0.86	2.8	17	12	1	2.111	870.34	0.647556	1
2	3	1	35	25.5	92	96	113	75	4.6	5.7	3.5	4.7	0.55	1.83	2.6	22	15	1	0.439	404.93	0.715556	1
1	2	2	33	27.1	93	100	121	78	5.8	7.1	15	6	1.65	1	4.2	81	41	5.6	7.356	573.1	3.86667	2
2	3	1	36	31.7	97	108	156	100	4	6	12.2	6.3	1.85	1.45	4	32	19	1	3.071	728.82	2.16889	2
1	3	0	35	29.7	90	100	127	71	4.9	5.6	4	5.1	2.07	1.18	3	67	30	1	0.747	581.03	0.871111	1
1	3	0	43	25.3	86	83	199	139	4	5.3	11.8	6.3	2.67	1.08	4	45	21	1	1.775	607.85	2.09778	2
1	1	0	34	26.4	90	102	130	63	4.9	5.4	3.8	4.2	0.97	1.35	2.4	28	24	13.7	9.095	753.55	0.827556	1
1	1	2	44	25.9	94.5	100	119	76	13.7	15.2	3.4	6.5	3.1	1.07	4	40	19	0.5	2.823	1163.4	2.07022	2
2	1	0	40	26.5	90	98	134	89	4.3	5.4	7.4	5.5	1.16	1.01	4	29	23	5.3	5.905	883.5	1.41422	1
1	1	2	51	27.6	99	98	138	85	16.4	11.3	9.6	6.9	2.38	0.96	4.9	41	35	1	0.84	1768.19	6.99733	2
2	2	0	40	27.7	87	104	107	70	4.5	5.4	4.7	6.4	1	1.06	4.9	28	22	1	1.444	419.87	0.94	1
1	2	1	37	26.4	87	99	176	101	5.5	5.6	8.9	4.6	1.35	0.92	3.1	8	27	1	0.265	800.3	2.17556	2
1	2	2	26	25.4	93	98	140	75	10.2	8.6	8	5	2.34	1.18	2.8	84	30	1	0.577	753.42	3.62667	2
2	3	1	47	26.7	89	100	119	71	4.9	5.8	2.2	4.4	0.54	1.07	3.1	30	19	1	2.567	759.98	0.479111	1
1	1	2	49	30	102	107.5	153	85	6	7.9	6.3	5.5	2.03	1.27	3.3	89	52	3.5	5.873	1592.83	1.68	1
1	1	1	33	30.9	104	114	129	81	4.7	6.2	5.6	5.1	1.3	1.12	3.4	29	21	1	2.458	1566.65	1.16978	1
1	3	1	33	23.3	82	96	123	81	4.5	5.8	6.3	7.2	2.51	1.48	4.6	45	25	1	0.999	726.78	1.26	1
1	2	2	64	32.3	116	110	121	96	5.5	6.4	4.1	3.2	0.73	1.04	1.8	36	23	1	0.698	1168.39	1.00222	1
1	1	0	54	28.3	100	102	139	80	4.4	5.3	7	6	2.3	0.95	4	33	19	58.2	#NULL!	502.1	1.36889	1
2	1	0	41	24.4	74	105	112	42	4.7	5.3	3.6	6.4	0.66	1.61	4.5	26	16	1	1.296	685.87	0.752	1
2	1	1	57	37.9	104	111	112	78	5.2	5.8	15.7	4.6	1.29	1.23	2.8	47	26	1.9	5.281	758.96	3.62844	2
1	#NULL!	0	32	48.3	140	#NULL!	111	83	5.1	5.4	#NULL!	4.90044	1.23093	1.24127	3.101	#NULL!	#NULL!	#NULL!	10.698	1147.21	#NULL!	2
1	1	1	43	54.6	147	161	151	107	4.3	5.7	16.6	6.2	1.72	1.22	4.2	60	29	22.4	13.439	744.15	3.17244	2
2	3	2	34	28.8	86	105	119	78	7.4	8.3	6.7	4.2	0.42	1.13	2.9	22	13	6.1	5.917	#NULL!	2.20356	2
1	3	1	33	26.8	90	100	136	86	5	5.7	15.3	4	1.96	0.8	2.3	53	21	1	0.857	778.86	3.4	2
1	1	1	32	29.7	102	112	114	66	5.2	5.7	6.8	5	1.59	0.85	3.4	57	31	1	0.753	805.4	1.57156	1
2	3	0	44	24.4	90	100	117	77	3.9	5.5	3.5	5.6	0.49	2.46	2.9	23	19	1	0.583	680.75	0.606667	1
1	2	1	46	23.8	92	102	120	71	4.4	5.8	5.8	6.7	1.89	0.77	5.1	124	51	1	1.378	1436.38	1.13422	1
1	1	1	49	22.2	85	95	129	68	4.5	5.9	3	4.3	1.08	1.04	2.8	32	22	2.9	5.939	896.27	0.6	1
2	2	1	65	28.1	94	105	125	68	5.4	6.1	12.8	6.3	1.04	1.33	4.5	46	23	14.4	2.835	720.65	3.072	2
1	1	#NULL!	42	34.6	119	129	129	69	10.2	10.2	8.4	6.4	1.87	0.89	4.7	41	18	23.7	10.665	1286.45	3.808	2
1	1	1	58	29.8	103	105	144	77	4.8	5.7	7.8	4.7	1.2	1.09	3.1	49	25	1	12.807	1267.95	1.664	1
1	2	0	45	26.8	90	104	159	92	4.7	5.4	3.7	5.5	1.04	0.92	4.1	43	20	1	1.574	864.6	0.772889	1
1	1	0	23	28	90	103	135	90	5.2	5.6	12.5	6.1	1.39	0.8	4.7	182	68	1	0.851	436.86	2.88889	2
1	2	0	52	26.4	90	105	140	86	4.8	5.6	13.1	4.1	1.05	1.25	2.4	85	36	1	3.72	835.51	2.79467	2
1	2	0	34	23.6	89	102	113	70	4.2	5.4	4.2	6.1	1.17	0.72	4.8	45	22	1	0.425	1094.92	0.784	1
1	2	0	33	22.9	84	94	125	87	3.9	5.6	5.5	6.7	1.46	0.9	5.1	50	27	1	#NULL!	667.43	0.953333	1
1	2	0	28	25.7	94	102	118	71	4.2	5.3	5.9	5.3	1.56	1.24	3.4	86	36	1	1.637	847.25	1.10133	1
1	2	1	28	25.1	89	99	145	96	5.7	5.4	41.9	4.6	1.8	0.85	2.9	54	28	1	1.287	1000.71	10.6147	2
2	2	2	55	45.8	120	122	106	69	4.2	6.7	7.8	3.8	0.85	0.98	2.4	32	21	17	0.636	1509.76	1.456	1
2	2	1	61	25	88	94	148	90	4.7	6.1	12.5	7.7	0.88	1.66	5.6	60	34	7.8	10.042	1027.42	2.61111	2
1	1	0	38	24.2	78	95	141	90	4.1	5.3	1.4	5.9	1.08	1.06	4.3	34	21	1	6.56	1043.67	0.255111	1
1	1	1	36	30.7	95	107	120	75	4.6	5.8	10.1	5.2	1.58	1.13	3.4	95	40	1	0.913	1632.43	2.06489	2
2	3	1	41	27.1	90	97	86	53	4.6	5.7	8.4	5.3	2.2	1.04	3.3	51	36	1	0.303	710.31	1.71733	1
1	1	1	41	28	96	102	114	59	5.5	5.7	5.3	5.7	2.34	0.52	4.1	44	16	1	0.661	59.06	1.29556	1
2	2	1	42	29.5	94	102	134	89	5.1	6.4	12.8	4.2	1.2	0.98	2.7	58	23	1	0.823	485.32	2.90133	2
2	2	1	36	35.5	103	113	107	87	5.1	6.3	8.4	6.3	1.04	1.3	4.5	39	14	13.3	2.516	714.7	1.904	1
1	2	0	30	25	89	103	120	75	4.7	5.1	5.7	4.2	1.05	1.14	2.6	34	18	1	8.309	791.81	1.19067	1
2	3	2	50	30.6	83.5	102	142	78	7.9	8	8.5	4.1	1.66	1.22	2.1	36	21	1	1.019	221.95	2.98444	2
1	2	2	35	25.1	92	95	148	94	7.1	7.6	7.2	7	1.09	1.11	5.4	83	30	1	0.726	1507.2	2.272	2
1	2	2	59	21.6	88	83	198	97	8	10.8	15.8	5.1	0.94	0.92	3.8	53	29	1	0.905	2307.42	5.61778	2
1	2	0	32	28.5	96	103	75	51	4.4	5.6	6.3	4.8	0.82	0.94	3.5	48	25	0.3	1.084	958.03	1.232	1
2	3	1	42	25.8	90	102	147	89	4.9	5.7	3.7	4.7	0.86	1.8	2.5	33	19	1	1.791	869.07	0.805778	1
1	1	1	37	26.2	98	106	144	82	4.9	6	13.4	6.1	4.59	0.89	#NULL!	45	24	0.5	4.651	1225.2	2.91822	2
2	3	2	44	28.8	86	104	169	104	4.8	6.6	2.1	6.2	1.58	1.62	3.9	30	15	1	14.072	1112.44	0.448	1
2	2	1	36	26.4	89	97	123	75	5	6.2	5	5.1	9.2	1.99	3.9	45	24	1	2.37	851.68	1.11111	1
2	2	2	50	32.9	100	107	120	71	9.6	9.9	26.1	5.1	1.99	0.65	3.5	47	24	13.8	4.949	#NULL!	11.136	2
1	2	1	40	22.4	84	84	121	76	5.9	6.2	4.3	5.6	2.4	0.85	3.7	34	21	1	0.774	540.35	1.12756	1
1	1	1	58	27	95	104	145	95	5.3	6.4	2.2	7	1.21	1.25	5.2	33	19	1	0.984	1276.55	0.518222	1
1	1	2	73	27	95	99	139	72	11.2	9.9	5.5	4.6	2.85	1.1	2.2	35	31	1	1.651	#NULL!	2.73778	2
1	2	1	49	25.4	92	97	124	82	5.4	6.4	10.7	4.7	3.39	0.62	2.5	33	17	1	2.195	1224.11	2.568	2
1	1	1	51	29.2	101	111	115	68	4.9	5.9	10	5.8	1.49	1.2	3.9	38	15	1	1.528	905.98	2.17778	2
2	3	1	42	31.3	94	105.5	142	91	4.7	5.9	10.1	5.7	1.15	1.18	4	31	17	1	10.739	1750.32	2.10978	2
1	1	2	37	27.4	97	100	116	73	6.7	7.2	6.4	5.6	1.58	0.99	3.9	59	24	1	1.019	908.84	1.90578	1
2	2	1	60	31.2	113.5	103.5	118	76	5.2	5.9	5.8	5.5	1.74	1.13	3.6	35	15	11.1	4.475	1279.83	1.34044	1
1	1	1	40	36.7	115	120	137	79	4.8	5.7	7	6	1.35	1.44	3.9	42	20	1	1.002	992.72	1.49333	1
2	3	2	39	25.2	85	94	123	75	5.1	6.5	5.8	5.4	1.5	1.84	2.9	29	17	24.4	7.967	794.52	1.31467	1
2	3	0	30	18.9	71	85	99	64	4.5	4.7	5	5.2	0.61	1.56	3.4	37	27	1	0.704	523.97	1	1
1	2	0	45	27.9	94	103	144	91	4.6	5.6	4.6	4.8	1.97	0.85	3.1	46	27	1	2.037	1223.02	0.940444	1
2	1	0	33	29.4	90	98	127	83	4.4	5.6	4.3	4.7	1.01	1.36	2.9	35	21	9.7	16.388	645.83	0.840889	1
1	1	1	43	27.6	90	103	155	97	4.5	5.8	2.4	5.6	1.24	1.03	4	43	27	1	3.37	634.2	0.48	1
1	2	1	41	28.9	100	94	150	106	5.8	6.4	10.5	8.7	2.48	1.37	6.2	41	32	3	3.195	1442.66	2.70667	2
2	1	0	49	34.5	113	121	140	90	5.1	5.6	4.4	4.5	1.46	1.21	2.6	25	14	2	13.896	621.45	0.997333	1
2	3	2	53	26.5	76	86	173	90	9.8	9.7	7.9	6.4	0.94	1.87	4.1	33	15	2	1.247	1192.88	3.44089	2
2	2	1	40	30.4	106	100	108	79	5.7	6.2	10.8	4.6	1.96	0.9	2.8	38	20	3	1.879	921.16	2.736	2
1	2	2	45	26.1	89	100	130	90	6.6	6.7	20.4	5	3.69	0.59	2.7	63	32	3	1.984	2033.87	5.984	2
1	1	1	56	34.1	113	118	113	72	4.6	5.9	5.4	6.5	2.81	0.67	4.6	33	19	2	1.651	1634.68	1.104	1
1	3	0	30	26.9	82	96	108	56	4.7	5.6	4.7	6.2	1.27	1.03	4.6	68	29	2	1.3	941.77	0.981778	1
2	2	0	39	22.7	81.5	91.5	104	71	4.2	5.1	4.9	5.6	1.44	0.99	4	27	15	2	4.125	661.31	0.914667	1
1	1	0	31	28.3	91	107	138	83	5.3	4.9	9.6	4.6	0.56	1.91	2.4	40	19	2	0.066	1070.79	2.26133	2
1	1	0	32	20.4	73.5	90	106	69	4.2	5.1	2.4	4.7	0.87	1.11	3.2	27	19	2	1.006	750.31	0.448	1
1	1	0	43	28.2	95	102	112	64	3.7	5.3	7.6	5.9	2.28	0.86	4	65	24	2	3.332	1416.67	1.24978	1
1	1	1	31	28.7	96.5	104	108	67	4.4	6	9.4	5.1	0.71	0.78	4	56	19	6	5.48	894.58	1.83822	1
1	2	0	43	31.7	103	100	134	74	4.6	5.6	3.2	5.6	0.98	1.57	3.6	28	12	2	2.068	994.89	0.654222	1
2	2	1	50	27.5	89	99	99	65	4.5	5.7	4.2	5.7	1.79	0.94	3.9	32	32	6	6.219	1548.3	0.84	1
1	1	1	33	32.2	95	105	138	88	4.2	6.2	6.4	5.2	0.99	1.12	3.6	83	41	4	5.213	1266.16	1.19467	1
1	2	0	28	22.9	78	90	130	73	4.2	5.4	9.6	3.8	1.7	0.81	2.2	47	22	2	2.218	593.62	1.792	1
1	2	1	27	32.2	102	117	118	72	4.7	5.7	8	5.2	0.6	1.02	3.9	30	20	2.4	13.57	733.34	1.67111	1
2	2	1	45	34.3	104	120	110	78	5.5	6.3	16.4	7.1	1.35	1.06	5.4	46	21	5	3.121	1020.36	4.00889	2
1	2	0	30	24.6	83	94	132	91	4.6	5.5	9	4.8	1.18	1.07	3.2	32	15	2	0.552	911.94	1.84	1
1	3	1	39	25.6	82	92	136	93	4.6	5.7	7.6	5.2	1.64	0.98	3.5	40	19	2	0.243	663.52	1.55378	1
2	1	1	43	58.7	130	140	118	67	4.6	5.9	10.2	6.1	2.71	1.02	3.8	36	18	29	#NULL!	615.89	2.08533	2
2	1	1	53	34.8	95.5	110	120	78	4.9	6	9.8	6.3	2.21	0.91	4.4	32	19	2.7	17.436	610.89	2.13422	2
1	2	2	52	28.3	96	97	118	80	8.5	8.2	6.1	5	1.62	6.88	3.4	45	18	2	0.987	#NULL!	2.30444	2
2	1	0	44	38.4	105	117	179	100	5.2	5.6	14.8	5.3	1.95	0.83	3.6	36	19	2	1.717	1043.67	3.42044	2
2	2	1	42	24.9	87	96	97	61	4.6	5.8	6.6	3.7	0.45	1.59	1.9	30	18	2	0.861	350.99	1.34933	1
2	2	1	53	27.4	92	105	130	83	4.9	6	9.2	5.1	1.5	1.64	2.8	42	25	2	0.819	1713.88	2.00356	2
1	1	1	47	30.5	99	104	139	73	4.8	5.9	5.5	6.2	1.02	1.42	4.3	47	23	4	#NULL!	#NULL!	1.17333	1
2	2	0	41	37.6	114	118	180	104	4.7	5.5	10.9	5.6	1.2	1.65	3.4	35	25	2	0.529	836.46	2.27689	2
1	2	1	42	24.2	86	97	155	99	5.2	5.9	11.6	5.7	1.01	0.76	4.5	81	33	3	1.965	1267.25	2.68089	2
1	2	2	58	24.4	92	90	150	71	5.8	8.1	1.8	5.6	0.8	1.1	4.1	42	22	2	1.072	1438.57	0.464	1
2	2	2	52	29.7	90	105	122	77	4.9	6.3	6.6	6	1.22	1.31	4.1	58	32	6	#NULL!	1547.74	1.43733	1
2	1	1	47	44	120	122	127	70	4.5	5.7	15.6	4.2	1.27	1.19	2.4	51	30	21	12.003	344.98	3.12	2
1	2	2	32	22.1	82	92	127	78	7.2	7.2	5.3	4.4	0.81	1.01	3	61	20	2	16.453	1118.94	1.696	1
1	2	0	31	26.8	92	98	130	74	4.5	5.6	5.2	6.2	1.02	1.35	4.4	53	25	3	2.045	654.68	1.04	1
1	2	0	57	27	85	90	131	73	4.4	5.3	8.8	4.8	0.9	0.98	3.4	36	23	4	2.48	699.87	1.72089	1
1	2	0	39	26.4	86	93	140	81	4.4	5.3	5	5.5	0.96	1.3	3.8	46	22	2	2.439	1243.21	0.977778	1
2	3	1	33	25.5	80	94	102	60	6.1	6	4.7	5.2	1.19	1.15	3.5	37	20	2	1.654	847.17	1.27422	1
1	2	2	52	23.8	87	90	123	88	8.9	8.4	9.5	5.7	0.88	0.91	4.4	38	16	4	4.304	1082.46	3.75778	2
2	3	0	24	20.5	62	85.8	101	73	4.6	5.5	8.7	3.7	0.29	1.5	2.1	25	17	2	#NULL!	815.56	1.77867	1
2	3	2	36	41.8	113	124	180	116	6	7.6	13.8	5.9	1.46	1.61	3.6	55	25	5	17.393	1002.38	3.68	2
2	3	0	44	22.4	71	82	132	80	4.8	5.6	4.4	4.7	0.66	1.49	2.9	32	20	2	0.375	983.33	0.938667	1
1	2	1	32	36	110	110	133	79	5.4	5.8	19.4	5.7	2.42	0.73	3.9	40	20	9	16.714	1818.37	4.656	2
1	2	1	47	26.3	94	101	147	91	5.8	5.8	5.3	5	0.98	1.35	3.2	42	19	2	0.921	408.66	1.36622	1
1	2	1	40	24.5	83	85	141	90	4.7	5.8	5.2	7.5	2.89	1.01	5.2	33	16	2	1.121	1505.5	1.08622	1
1	3	0	34	26.4	90	101	142	100	4.4	4.9	5.2	6.1	2.71	1.05	3.8	63	31	4	6.927	1044.36	1.01689	1
2	2	1	50	35.2	104	107	108	75	5.6	6.2	9.1	4.6	0.75	1.21	3	37	19	5	14.876	1443.26	2.26489	2
1	2	0	29	18.7	71	80	134	77	5.2	4.7	2.2	3.4	0.35	1.29	2	32	20	2	#NULL!	83.98	0.508444	1
1	1	1	43	30.5	100	113	130	80	5.8	6	6.2	4.7	1.4	1.08	3	40	21	2	#NULL!	#NULL!	1.59822	1
1	2	1	34	26.7	87	95	131	76	5.3	6.1	10.5	5.7	1.5	1.07	3.9	107	42	2	#NULL!	1229.85	2.47333	2
1	2	1	31	27.8	95	107	141	87	4.8	5.9	8.4	4.2	0.93	0.84	2.9	35	14	2	7.126	1197.22	1.792	1
1	2	0	40	29.7	100	107	130	75	4.6	5.5	7.8	4.8	1.27	1.17	3.1	39	18	3	3.877	1154.22	1.59467	1
1	1	1	38	31.4	99	107	120	68	6.3	6.4	13.2	7	5.25	0.89	#NULL!	50	23	2	#NULL!	#NULL!	3.696	2
1	2	0	37	26.9	91	102	140	83	4	5.4	7.7	4.1	1.25	1.05	2.5	69	26	3	1.84	802.91	1.36889	1
1	2	1	40	27.6	97	103	140	90	4.3	5.7	5.3	4.6	0.73	0.76	3.5	41	27	2.4	39.031	1523.54	1.01289	1
2	3	0	27	28	90	101	142	86	5.3	5.6	12	4.1	0.6	1.38	2.4	41	14	4.2	53.198	387.84	2.82667	2
1	2	1	29	28.4	98	96	132	76	4.2	6.1	27.3	4.6	3.46	0.76	2.3	37	25	0.2	1.774	1585.81	5.096	2
1	2	0	55	27.5	89	95	137	95	4	5.3	4.8	4	1.05	0.85	2.7	26	18	3	2.306	770.11	0.853333	1
1	1	2	53	30.8	103	109	143	77	11.1	8.6	8	5.3	1.28	0.79	3.9	43	19	2	#NULL!	#NULL!	3.94667	2
1	1	2	49	35.9	118	119	126	83	7.6	7.3	3.4	3.8	1.63	0.67	2.4	42	21	5	#NULL!	#NULL!	1.14844	1
1	1	1	58	29.3	97	101	119	76	5.5	5.7	6.7	2.7	0.81	0.87	1.5	37	18	2	#NULL!	#NULL!	1.63778	1
1	1	#NULL!	54	31.5	104	111	144	89	4	5.9	3.7	5.5	1.48	1.28	3.5	44	22	35	#NULL!	#NULL!	0.657778	1
1	2	0	28	24.2	80	94	120	83	4.7	5.5	12.4	4.7	0.87	1.28	3	70	31	1	#NULL!	2379.45	2.59022	2
2	2	1	46	25.6	88	98	119	79	4.6	5.9	4.2	4.6	1.25	1.07	3	35	26	1	#NULL!	188.22	0.858667	1
2	2	1	47	31.8	100	110	129	86	4.8	5.9	14.5	5.7	1.91	1.59	3.2	33	20	9	#NULL!	1156.54	3.09333	2
1	2	1	40	28.3	94	101	130	76	5.3	6.2	11	6.4	2.06	0.97	4.5	38	18	1	#NULL!	981.61	2.59111	2
2	1	1	60	40.1	102	119	166	96	4.6	5.9	11.9	4.9	1.33	1.24	3.1	38	24	4	#NULL!	1113.66	2.43289	2
2	2	1	37	33.9	89	107	158	93	4.5	5.8	13.9	5.4	1.15	0.8	4.1	32	16	6	#NULL!	1449.82	2.78	2
1	2	2	52	22.1	86	90	136	88	6.4	9.8	4.2	5.2	2.44	0.8	3.3	36	16	1	#NULL!	821.09	1.19467	1
1	2	1	77	21.4	88	95	158	79	6.4	6.1	2.9	6.5	1.34	1.91	4	41	28	1	#NULL!	2207.51	0.824889	1
1	2	0	31	21.3	83	92	150	89	5	4	6.3	4	1.08	1.07	2.4	60	38	1	#NULL!	598.62	1.4	1
1	2	0	30	22.1	78	89	119	78	4.1	4.7	2.5	5	0.9	1.4	3.2	27	18	1	#NULL!	873.01	0.455556	1
2	3	0	36	19.2	71	86	118	77	4.4	4.7	1.8	6	1.35	1.91	3.5	32	29	#NULL!	#NULL!	787.96	0.352	1
2	3	0	34	28.7	81	97	122	74	4.5	4.7	4.9	5.8	1.64	1.57	3.5	40	24	2	#NULL!	630.7	0.98	1
1	2	1	38	26.3	89	97	147	86	5	5.9	12.6	4.5	1.77	0.77	2.9	44	21	7	#NULL!	912.64	2.8	2
1	2	1	30	25.1	86	98	121	72	5.4	5.9	4.4	5.8	2.86	0.8	3.7	47	28	1	#NULL!	940.41	1.056	1
2	3	0	37	27.4	80	93	122	77	4.7	5.5	4.7	5.1	1.23	1.31	3.2	37	19	1	#NULL!	1055.9	0.981778	1
1	2	0	37	26.1	94	99	119	78	3.9	5.3	13	5.3	1.4	0.65	4	51	25	17	#NULL!	1734.81	2.25333	2
1	2	1	34	26.5	88	97	116	69	4.8	5.7	6.8	6	2.26	1.13	3.8	46	23	1	#NULL!	1274.29	1.45067	1
1	1	0	42	28.4	100	105	141	86	5	5.2	6.9	5.9	1.98	1.01	4	50	25	2	#NULL!	1348.36	1.53333	1
2	1	2	50	37.7	105	116	135	73	16	8.4	26.9	5.4	3.87	0.86	2.8	51	40	13	#NULL!	#NULL!	19.1289	2
1	2	0	45	25.3	85	91	156	101	4.4	5.2	7.1	5.5	1.51	0.99	3.8	50	24	2	#NULL!	1232.19	1.38844	1
1	2	2	60	25.8	93	99	166	88	8.2	7.3	7.9	6.4	1.04	1.3	4.6	41	22	2	#NULL!	1070.46	2.87911	2
1	2	0	32	25	91	96	130	80	4.9	5.6	10.6	5.2	2.61	0.83	3.2	65	35	1	#NULL!	798.89	2.30844	2
1	2	2	48	23.3	88	93	135	80	11.5	10.4	10.9	3.6	1.17	0.85	2.2	44	24	6	#NULL!	1666.9	5.57111	2
1	2	1	58	30.4	104	107	150	97	6.5	5	10.7	5	1.31	1.09	3.3	40	21	3	#NULL!	2512.22	3.09111	2
2	2	0	37	38.4	100	118	129	82	5.1	5.1	12.5	5.3	1.71	1.09	3.4	43	24	6	#NULL!	1266.09	2.83333	2
1	2	0	45	27.8	94	99	149	90	4.9	5.1	9.9	5.5	2.4	0.93	3.5	53	27	4	#NULL!	1014.41	2.156	2
1	2	2	47	30.9	102	101	133	84	7.5	7.3	12.1	5.2	3.51	0.84	2.8	54	21	2	#NULL!	1257.4	4.03333	2
1	2	0	34	22.8	84	93	162	95	4.9	5.5	5.4	5.5	1.4	0.88	4	43	30	2	#NULL!	783.35	1.176	1
1	3	1	54	25.4	84	91	122	78	5.5	6	4.3	7.3	1.52	0.92	5.7	35	24	1	#NULL!	1172.8	1.05111	1
1	1	0	25	29.9	92	108	135	78	4.8	5	7.4	4.3	0.72	1.25	2.7	28	20	1	#NULL!	491.31	1.57867	1
1	2	2	53	34.9	121	113	147	72	7.5	8	10.8	4.4	0.62	1.09	3	57	21	10	#NULL!	1169.39	3.6	2
1	2	0	42	25.4	100	103	121	73	4.8	5.4	5.9	6.4	1.31	1.61	4.2	36	23	11	#NULL!	232.99	1.25867	1
2	2	0	42	23.7	86	92	133	90	4.8	5.4	6.8	5.1	1.04	1.35	3.3	27	14	5	#NULL!	554.62	1.45067	1
1	3	0	38	22.3	76	94	118	69	4.7	5	5.8	6.2	2	1.29	4	84	28	2	#NULL!	506.13	1.21156	1
1	2	0	42	23.5	95	97	152	86	5.3	5.3	6.5	5.8	0.61	1.11	4.4	39	17	1	#NULL!	900.58	1.53111	1
1	2	1	30	26.8	96	110	144	85	6	5.4	27.8	5.2	3.31	0.92	2.8	57	26	5	#NULL!	417.2	7.41333	2
1	2	1	38	22.3	83	87	140	88	5.8	6.1	7	5.5	1.81	0.86	3.8	58	34	2	#NULL!	415.98	1.80444	1
1	2	1	63	39	117	124	152	78	4.6	6.2	7.9	6.3	1.57	1.19	4.4	30	22	2	#NULL!	961.48	1.61511	1
2	3	0	31	36.5	101	111	138	95	4.8	5.5	7.1	3.9	0.93	1.38	2.1	34	20	4	#NULL!	691.06	1.51467	1
1	2	1	47	30.8	100	106	168	117	4.7	6	14.6	4.5	0.97	0.92	3.1	40	23	2	#NULL!	996.56	3.04978	2
1	2	2	57	25.6	95	100	113	69	8.3	9.2	12.4	3.6	1.99	0.91	1.8	29	17	1	#NULL!	1228.26	4.57422	2
2	2	1	34	24.5	80	88	106	71	5	5.8	7.1	5.7	0.94	1.21	4.1	33	19	4	#NULL!	478.71	1.57778	1
1	2	2	47	24.8	96	98	163	89	6.1	7.1	6.1	3.1	1.6	0.79	1.6	44	23	2	#NULL!	1150.91	1.65378	1
1	2	1	50	30.8	100	115	124	73	4.8	6.3	7.7	5.5	1.49	1.12	3.7	35	20	1.9	#NULL!	669.62	1.64267	1
2	2	1	48	23.5	80	94	116	72	5.4	6.1	11.8	6	1.79	1.12	4.1	30	16	2.9	#NULL!	599.2	2.832	2
1	2	1	43	26.9	104	98	148	101	4.7	6.2	13.2	3.4	0.86	0.82	2.2	55	28	1	#NULL!	886.8	2.75733	2
1	2	1	32	28.1	93	105	124	88	4.6	6	8.3	4	0.81	1.2	2.4	40	28	1	#NULL!	662.08	1.69689	1
2	3	0	36	29.2	85	95	132	97	5	4.6	7.4	4.5	1.7	1.12	2.6	28	22	1	#NULL!	805.79	1.64444	1
1	2	1	35	29.8	97	106	126	77	5	5.8	9.8	4	1.14	0.96	2.5	44	27	10.2	#NULL!	640.01	2.17778	2
2	2	1	53	26.2	93	108	152	94	5	5.9	4.9	4.9	0.99	1.33	3.1	32	21	1	#NULL!	1102.09	1.08889	1
1	2	1	44	24.7	88	101	186	96	5.7	6	5.1	7.1	3.57	1.29	4.2	50	31	#NULL!	#NULL!	852.91	1.292	1
1	2	1	40	25.8	94	102	133	75	4.7	6	4.8	4.9	0.8	1.37	3.2	31	17	1	#NULL!	1094.58	1.00267	1
2	2	1	58	28.9	87	102	123	74	4.2	5.8	3.4	5.8	0.62	2.24	3.3	36	26	12	#NULL!	418.41	0.634667	1
1	2	2	54	23.8	93	100	129	82	6.8	6.6	13	3.6	1.83	1.01	1.8	36	19	1	#NULL!	#NULL!	3.92889	2
2	3	1	45	27.7	93	99	149	94	5.4	6.4	11.8	5.2	2.06	1.42	2.8	25	20	2	#NULL!	304.03	2.832	2
1	2	2	64	24.3	96	93	120	67	10.4	9.6	3.7	7	1.27	1.37	5.1	31	15	0.8	#NULL!	#NULL!	1.71022	1
1	1	1	60	35.2	108	114	152	86	4.9	6	8.4	4.6	0.99	1.22	2.9	35	24	3	#NULL!	234.12	1.82933	1
1	2	1	45	32.6	99	110	122	94	5.6	6	7.6	4.8	1.97	0.93	3	58	29	6.3	#NULL!	746.49	1.89156	1
1	2	1	51	26.6	90	94	131	78	4.8	6.3	6.1	6.3	1.97	1.04	4.4	47	26	1.5	#NULL!	1160.02	1.30133	1
2	2	2	46	25.9	90	99	157	93	8.5	8.5	9.5	6.1	1.82	1.54	3.7	48	27	2.3	#NULL!	#NULL!	3.58889	2
2	1	1	62	29.8	100	106	173	108	5	5.7	8.5	6.1	1.75	1.21	4.1	38	23	7.7	#NULL!	#NULL!	1.88889	1
1	2	0	28	29.1	93	103	129	85	4.9	5.3	5.3	4.9	1.05	1.06	3.4	55	30	0.5	#NULL!	793.71	1.15422	1
1	2	1	34	23	85	97	145	90	5.2	6.2	8.6	5	0.58	1.46	3.3	52	33	0.9	#NULL!	832.8	1.98756	1
2	2	1	36	24.7	83	100	108	78	4.4	5.8	3.7	4.9	0.59	1.74	2.9	30	21	1.9	#NULL!	638.27	0.723556	1
1	2	1	27	27.1	87	99	137	80	5.2	5.9	2.9	4.8	0.68	1.27	3.2	25	24	2.7	#NULL!	752.26	0.670222	1
1	2	1	36	27	104	110	148	90	4.7	6.1	11.3	3.8	0.73	0.74	2.7	43	25	1.7	#NULL!	86.42	2.36044	2
1	2	0	45	25.4	92	101	99	74	4.6	5.5	5.4	4.4	1.33	1.02	2.8	62	31	1.6	#NULL!	553.44	1.104	1
1	2	2	47	25.4	92	97	130	80	5.1	6.5	8.7	8.3	1.34	1.16	6.5	40	21	3.4	#NULL!	#NULL!	1.972	1
1	2	1	47	36.5	119	115	125	68	5.1	6	14.7	4.6	2.36	1.01	2.5	36	16	5	#NULL!	477.51	3.332	2
1	2	2	50	23	87	98	172	109	8	7.7	10.7	5.6	1.86	0.77	4	29	16	5	#NULL!	#NULL!	3.80444	2
2	1	2	37	51.5	135	142	150	84	7.8	6.3	60	4.8	1.25	0.71	3.5	25	22	15.3	#NULL!	430.25	20.8	2
1	2	2	59	26.7	91	97	165	80	11.5	8	25.1	3.8	1.83	0.77	2.2	30	26	2	#NULL!	345.1	12.8289	2
2	2	1	41	23.3	89	96	130	84	4.7	5.9	3.5	4.5	0.67	1.28	2.9	24	17	2	#NULL!	559.33	0.731111	1
2	3	0	47	26.6	84	90	121	74	4.7	5.2	5.9	7	1.88	1.73	4.4	36	26	1	#NULL!	1337.75	1.23244	1
1	2	1	50	25	85	95	116	72	5	5.7	6.8	3.8	1.07	0.81	2.5	32	24	2	#NULL!	1060.51	1.51111	1
1	2	2	42	29.4	100	109	140	92	11.5	7.9	4	6.4	2.43	1.07	4.2	52	26	2	#NULL!	#NULL!	2.04444	2
2	2	0	41	22.7	72	92	133	81	4.6	5.2	4.3	4.4	0.95	1.12	2.8	29	22	1	#NULL!	1012.68	0.879111	1
1	2	0	38	25.3	94	101	123	79	5	4.7	7.2	7	1.31	1.37	5	37	18	1	#NULL!	1404	1.6	1
1	2	1	47	24.3	90	97	132	82	5.4	6	0.9	6.8	1.54	1.43	4.7	42	23	9	#NULL!	1154.56	0.216	1
1	2	2	50	29.9	104	102	137	75	7	6.2	30.6	4.4	2.91	0.92	2.2	40	21	1	#NULL!	#NULL!	9.52	2
1	1	1	57	31.3	110	101	115	78	4.9	6.2	5.9	6.2	0.94	1.15	4.6	41	23	9	#NULL!	761.1	1.28489	1
1	2	1	46	28.5	105	108	119	73	4.7	6	7.5	5	0.63	0.89	3.4	26	19	7	#NULL!	704.84	1.56667	1
2	2	1	40	34.4	93	111	106	75	4.5	6.1	15.3	5.4	0.84	1.87	3.1	30	23	10	#NULL!	488.64	3.06	2
1	2	1	50	28.1	89	98	132	79	6.6	6.3	9	6.1	2.8	0.71	4.1	37	13	1	#NULL!	1532.97	2.64	2
2	2	1	46	30.5	97	110	119	72	5.6	5.7	6.8	4.8	0.71	1.28	3.2	25	18	6	#NULL!	1162.43	1.69244	1
1	2	2	35	28.9	100	110	140	89	7.9	8.7	9.9	2.5	1.7	0.81	0.9	78	29	6	#NULL!	#NULL!	3.476	2
1	2	2	45	24.5	85	90	137	90	15.4	12.3	4.6	6.8	3.94	0.9	4.1	38	13	1	#NULL!	#NULL!	3.14844	2
2	2	1	49	26.6	86	98	114	77	5.5	5.7	3.1	5.4	0.87	1.54	3.5	38	19	4	#NULL!	860.25	0.757778	1
1	2	0	41	25.8	90	100	117	77	4.3	5.3	4.2	7.2	1.43	1.4	5.2	58	25	1	#NULL!	768.68	0.802667	1
2	2	1	51	35.4	90	110	156	93	5.1	6.1	12.3	5.7	1.15	1.21	4	47	27	3	#NULL!	1041	2.788	2
1	2	1	57	34.2	110	113	131	80	4.8	5.9	7.8	5	0.89	1.33	3.3	47	25	2	#NULL!	609.32	1.664	1
1	2	0	42	22.4	85	91	153	108	4.9	4.7	12.8	6.5	1.79	0.98	4.7	44	21	1.4	#NULL!	973.25	2.78756	2
1	2	1	62	27.8	101	100	165	90	5.6	5.8	15.3	6.8	1.22	1.32	4.9	43	27	1.4	#NULL!	1364.52	3.808	2
1	2	0	42	23.6	89	91	137	101	5.3	5	6.9	4.5	0.72	0.86	3.3	36	23	3.6	#NULL!	540.96	1.62533	1
1	2	1	40	26.4	88	96	131	81	6.1	5.3	15.2	6.6	1.29	1.2	4.8	57	25	1	#NULL!	772.75	4.12089	2
2	2	0	60	41.6	108	125	144	99	5	5.6	4	6.3	1.04	1.37	4.5	31	21	7	#NULL!	1449.17	0.888889	1
1	2	2	63	33.6	100	110	137	75	5.7	6.8	4.6	4.9	0.86	1.3	3.2	27	19	2	#NULL!	888.52	1.16533	1
1	2	1	60	26.8	102	103	172	101	5.9	5.9	4.9	8.5	1.2	1.51	6.4	34	28	1	#NULL!	1167.28	1.28489	1
2	2	0	42	30.8	95	115	116	71	4.7	4.8	5.4	5.2	0.58	1.99	2.9	30	19	2	#NULL!	732.09	1.128	1
2	2	0	37	23	80	97	127	88	5.3	5.2	5.2	3.8	0.67	0.99	2.5	30	16	2	#NULL!	417.75	1.22489	1
2	2	1	57	33.5	109	128	136	71	5.5	5.8	5.8	6.5	1.92	1.16	4.5	20	14	13	#NULL!	1268.6	1.41778	1
1	2	1	56	29.9	98	105	154	101	5.5	5.9	6.7	5.6	1.31	1.2	3.8	30	22	2	#NULL!	703.1	1.63778	1
1	2	#NULL!	57	24.8	90	100	128	72	5.6	7.2	32.4	3.9	1.2	1.09	2.3	46	25	3	#NULL!	1782.42	8.064	2
2	2	2	48	29.3	90	100	147	92	6.9	9.5	10.1	4.9	1.78	1.12	3	23	20	18	#NULL!	#NULL!	3.09733	2
2	2	0	52	29.8	105	103	114	72	4.6	5.5	3.2	6.9	1.27	1.79	4.5	30	20	3	#NULL!	794.86	0.654222	1
1	2	0	35	32.6	93	106	141	84	5.4	5.5	16	3.9	0.79	1.09	2.5	60	32	3	#NULL!	750.08	3.84	2
1	2	0	38	25.4	86	98	123	78	5.2	5.3	6.9	3.7	0.94	1.24	2	90	39	2	#NULL!	891.91	1.59467	1
1	2	1	37	34.9	115	105	138	92	5.7	6	14.9	7	2.57	0.77	5.1	63	31	11	#NULL!	1520.21	3.77467	2
2	2	0	35	31.8	97	115	142	84	4.2	4.6	7.3	4.1	0.55	1.19	2.7	39	18	4	#NULL!	779.73	1.36267	1
2	2	2	47	49.6	137	147	174	114	5.5	6.6	18.9	5.2	1.73	1.06	3.4	49	29	14	#NULL!	#NULL!	4.62	2
1	2	2	56	26.5	102	103	127	83	4.7	6.6	9.4	4.5	1.49	1.19	2.6	43	20	2	#NULL!	1502.21	1.96356	1
2	2	2	57	26.3	92	100	148	77	13.9	10.8	13	9.4	6.34	1.21	#NULL!	38	19	4	#NULL!	#NULL!	8.03111	2
1	2	0	53	26.4	85	95	169	106	4.8	5.6	6.4	5.1	3.99	0.77	2.5	53	28	2	#NULL!	949.6	1.36533	1
2	2	2	49	26.1	89	101	136	85	6.1	6.7	22.4	5.9	1.63	0.94	4.2	40	23	2	#NULL!	#NULL!	6.07289	2
1	2	0	36	25.8	80	98	129	80	5	5.2	6.9	6.4	2.48	0.84	4.4	51	30	1	#NULL!	1026.1	1.53333	1
1	2	1	30	28	90	103	128	68	5.5	5.4	7	5	0.65	0.9	3.8	44	29	2	#NULL!	658.51	1.71111	1
2	2	0	35	31.8	99	107	130	96	4.7	5.4	7.8	5.1	1.03	1.36	3.3	40	30	5	#NULL!	#NULL!	1.62933	1
1	2	0	38	22.7	90	96	126	83	5.4	5.6	5.6	4.6	0.66	1.48	2.8	34	21	64	#NULL!	594.85	1.344	1
2	2	0	31	29.7	100	103	147	98	5.3	5.6	8.6	5	0.6	1.25	3.5	37	27	7	#NULL!	498.54	2.02578	2
1	3	1	61	22.9	88	100	151	79	4.9	6	3.5	5.2	1.52	1.69	2.8	34	23	1	#NULL!	450.07	0.762222	1
2	3	0	65	26.5	97	96	188	69	4.7	5.1	4.9	5.4	2.01	1.41	3.1	33	28	1	#NULL!	664.3	1.02356	1
1	2	0	39	25.9	88	100	124	89	4.9	5.2	4.6	5.2	2.17	0.86	3.4	38	24	2	#NULL!	1013.6	1.00178	1
2	2	0	36	22.8	80	95	105	66	5.1	5.1	3.4	4.3	0.59	1.24	2.8	22	16	1	#NULL!	441.86	0.770667	1
2	2	1	40	26.1	86	98	104	66	5	5.7	8.4	6.4	1.21	1.38	4.5	33	19	5	#NULL!	639.41	1.86667	1
2	3	1	38	33	97	109	144	97	5.3	5.8	16	7.6	3.38	1.08	5	40	24	2	#NULL!	776.24	3.76889	2
1	2	2	46	37.2	121	129	131	78	16.8	11.7	12.1	5.8	2.24	0.8	4	57	29	15	#NULL!	#NULL!	9.03467	2
1	2	0	56	24.3	90	100	113	74	4.7	5.3	3.4	5.8	1.35	0.99	4.2	30	19	2	#NULL!	1201.3	0.710222	1
1	3	0	49	25.4	88	98	149	97	5.2	5.2	5.9	7.6	3.02	0.94	5.3	38	22	3	#NULL!	688.04	1.36356	1
2	3	0	42	31.3	94	108	119	67	5.2	5.4	9.4	6	0.92	1.31	4.3	29	18	2	#NULL!	474.64	2.17244	2
2	3	0	30	28.2	86	102	108	73	3.9	5.2	5.2	3.8	0.78	1.17	2.3	29	21	7	#NULL!	451.25	0.901333	1
2	2	0	33	32.2	105	112	112	76	5.2	5.6	9.6	4	1.26	1.25	2.2	33	17	8	#NULL!	473.47	2.21867	2
1	2	0	34	27.2	104	102	138	85	4.9	5.5	12.1	4.6	1.77	0.77	3	43	24	4	#NULL!	962.6	2.63511	2
2	3	1	48	26.4	81	94	167	88	5.5	5.7	4.5	6.8	1.05	2.14	4.2	27	20	2	#NULL!	349.37	1.1	1
2	2	0	31	22.2	78	97	105	74	5	5.6	8	4.5	0.74	0.68	3.5	33	20	3	#NULL!	663.72	1.77778	1
2	3	#NULL!	40	31.9	100	105	124	82	4.4	5.8	2.8	4.5	0.45	1.52	2.8	30	22	8	#NULL!	571.11	0.547556	1
1	2	2	40	25.8	90	98	132	95	10.5	8.9	15.3	8	5.9	1.15	#NULL!	55	28	8	#NULL!	#NULL!	7.14	2
1	2	0	28	36.4	110	120	115	83	5.3	5.3	13.6	4.4	1.01	1.15	2.8	65	26	3	#NULL!	884.86	3.20356	2
2	3	1	41	23.3	84	94	138	81	5.2	5.8	3.6	6.8	1.1	2.21	4.1	32	22	1	#NULL!	625.52	0.832	1
2	2	0	38	25	87	100	147	90	5.1	5.1	9.4	5.2	1.16	1.43	3.2	33	23	1	#NULL!	558.94	2.13067	2
1	2	0	32	36.5	115	123	141	97	4.8	5.4	15	5.4	2.21	0.98	3.4	59	32	4	#NULL!	904.83	3.2	2
1	2	0	42	21.9	84	89	156	90	4.4	4.7	7.2	5.6	1.1	1.19	3.9	28	17	3	#NULL!	740.21	1.408	1
1	2	1	46	19.9	77	85	108	64	4.9	5.8	2.2	4.8	1.02	1.1	3.28	54	38	1	#NULL!	1038.61	0.479111	1
2	3	2	61	25.1	91	90	142	71	4.9	6.9	7.6	5.6	2.95	1.23	3	39	22	2	#NULL!	#NULL!	1.65511	1
1	3	1	48	29.5	95	105	128	95	5.3	6.2	5.7	5.7	2.84	0.99	3.4	41	19	5	#NULL!	1074.48	1.34267	1
1	3	1	48	30.4	94	101	149	91	5	5.9	8.6	5.6	2.67	0.82	3.6	43	40	3	#NULL!	#NULL!	1.91111	1
2	3	1	40	44.8	129	130	119	79	5.5	5.5	22.6	5	1.28	1.51	2.9	47	23	8	#NULL!	528.19	5.52444	2
2	2	2	60	33.3	100	107	166	92	10	10.9	4	6.4	1.16	1.18	4.7	40	26	3	#NULL!	#NULL!	1.77778	1
1	3	1	40	24.8	82	92	132	83	5.1	5.9	3.7	4.6	0.71	0.99	3.3	52	35	1	#NULL!	121.21	0.838667	1
2	3	0	39	24.1	78	96	126	68	4.9	4.8	3.2	4.5	0.49	1.2	3.1	35	20	1	#NULL!	289.78	0.696889	1
2	2	1	44	35.5	85	129	135	90	5.5	4.6	6.1	4.5	0.87	1.6	2.5	25	13	8	#NULL!	517.15	1.49111	1
2	2	2	48	54.1	120	154	150	97	10.1	9.9	15.1	4.8	1.12	1.2	3.1	37	18	42	#NULL!	#NULL!	6.77822	2
2	2	2	50	32.2	91	103	133	82	6.4	6.6	16.5	4.5	3.28	1.03	2	42	28	2	#NULL!	#NULL!	4.69333	2
2	2	2	48	30	90	104	143	101	5.8	5.8	6.1	4.8	1.01	1.19	3.2	31	16	4	#NULL!	#NULL!	1.57244	1
1	2	0	33	26.9	84	97	118	64	4.1	5.4	4	4.1	1.17	0.83	2.7	33	20	12	#NULL!	531.68	0.728889	1
1	2	1	65	25.6	100	95	174	96	5	5.8	5.3	7.9	0.93	1.66	5.8	27	26	4	#NULL!	1056.53	1.17778	1
1	2	2	59	23.5	90	100	187	115	6.3	6.5	9.3	6.9	5.11	0.89	#NULL!	40	21	1	#NULL!	#NULL!	2.604	2
1	2	2	62	22.6	91	90	123	72	9	7.3	10.9	3.6	1.32	0.91	2.1	45	22	1	#NULL!	1510.56	4.36	2
2	2	0	33	23.5	75	93	139	86	4.7	5.6	8.3	6.2	1.64	1.07	4.4	34	19	2	#NULL!	706.58	1.73378	1
1	2	1	37	27.4	88	98	153	101	5.6	6	13.2	6	2.45	1.13	3.8	54	21	3	#NULL!	916.01	3.28533	2
1	2	2	57	38.3	119	111	205	115	6.4	7.6	22.2	6	0.94	1.12	4.5	36	28	2	#NULL!	#NULL!	6.31467	2
1	2	2	56	24.3	93	87	140	93	10.6	9.3	33.6	4.6	1.27	1.25	2.8	56	26	1	#NULL!	#NULL!	15.8293	2
2	2	2	60	28.3	85	96	146	92	16.7	11	15.2	5.9	3.74	0.81	3.4	31	22	2	#NULL!	#NULL!	11.2818	2
1	2	2	66	26.9	85	98	153	82	10.2	9.4	9.1	5.2	0.97	1.13	3.6	36	19	2	#NULL!	1281.57	4.12533	2
1	2	2	32	22.7	80	88	114	84	16.9	13.8	5.7	7.1	3.02	0.8	4.9	66	28	3	#NULL!	#NULL!	4.28133	2
1	2	2	58	25.4	98	90	122	81	6.7	7.4	8	3.4	0.66	0.84	2.3	37	22	2	#NULL!	#NULL!	2.38222	2
1	2	0	37	25.1	87	97	128	83	4.5	5.5	6.2	6.1	0.93	1.3	4.4	37	21	11	#NULL!	1385.12	1.24	1
2	2	0	42	32.9	106	111	115	70	5.3	5.6	18.8	7.4	2.56	1.12	5.1	27	16	6	#NULL!	446.56	4.42844	2
1	3	1	41	31.9	100	109	124	76	5.9	6.4	10.4	5.5	1.39	1.24	3.6	39	24	3	#NULL!	878.41	2.72711	2
1	2	2	52	23	80	90	141	93	7.9	10	8.4	6	1.06	1.04	4.5	68	33	14	#NULL!	#NULL!	2.94933	2
1	2	2	41	31.9	90	100	141	89	5.7	6.6	9.8	4.4	0.81	1.25	2.8	49	39	2	#NULL!	#NULL!	2.48267	2
1	2	1	58	24.8	91	100	182	100	5.1	5.8	7.6	4	0.75	0.9	2.8	31	18	1	#NULL!	849.72	1.72267	1
2	3	2	47	27.7	90	98	147	75	6.1	6.6	19.6	6	3.12	1.12	3.5	30	19	5	#NULL!	#NULL!	5.31378	2
1	3	1	43	26.7	89	95	127	81	5	5.7	7.9	7	4.07	0.98	4.2	73	33	3	#NULL!	946.65	1.75556	1
2	3	1	42	26.4	90	100	138	81	5.6	5.8	5.8	4.9	1.38	1.09	3.2	26	16	2	#NULL!	310.63	1.44356	1
1	3	1	43	40.3	117	116	149	94	5.6	5.8	16.6	6.1	2.28	1.07	4	53	24	8	#NULL!	762.28	4.13156	2
2	3	0	47	26.3	85	95	171	89	4.5	5.4	5.6	6.5	2.15	1.49	4	25	17	1	#NULL!	911.89	1.12	1
1	3	0	57	34.1	103	110	146	94	4.2	5.5	5.6	6.5	1.77	0.93	4.8	48	33	4	#NULL!	1288.3	1.04533	1
1	3	0	42	28.6	90	106	128	83	4.8	5.1	7	5.2	2.82	0.98	2.9	107	41	2	#NULL!	1367.64	1.49333	1
2	3	0	35	23	#NULL!	91	116	71	4.4	5.4	9.8	5.3	1.04	1.85	3	36	24	5	#NULL!	317.34	1.91644	1
1	3	1	55	25.7	88	95	135	81	5	5.9	9.2	5.2	1.62	1.11	3.4	83	48	2	#NULL!	1035.63	2.04444	2
2	3	1	50	32.9	90	110	117	69	5.3	6	7.5	5.8	1.91	1.4	3.5	38	23	3	#NULL!	992.22	1.76667	1
2	3	2	41	30.1	96	102	154	99	14.7	9.5	9.4	5.6	1.51	1.31	3.6	33	16	6	#NULL!	#NULL!	6.14133	2
1	2	0	36	29.3	99	105	134	109	4.9	5.6	8.2	5.4	0.92	1.36	3.6	34	24	2	#NULL!	868.45	1.78578	1
1	2	1	48	28.7	96	103	145	83	5.4	6.2	18.1	5	1.3	1.05	3.4	52	26	3	#NULL!	1428.38	4.344	2
1	2	2	46	26.3	93	103	138	98	6.3	6.9	9.4	4.8	0.98	0.96	3.4	36	18	8	#NULL!	#NULL!	2.632	2
1	2	1	42	26.8	90	98	126	88	4.5	6	12.8	10.2	3.33	0.85	7.8	48	23	4	#NULL!	780.89	2.56	2
2	3	1	45	21.9	73	90	102	53	4.8	5.8	4.2	5	0.44	1.57	3.2	27	21	1	#NULL!	337.33	0.896	1
2	3	0	44	24.7	83	103	133	73	4.4	5.1	6.3	3.5	0.74	1.21	2	28	20	3	#NULL!	553.14	1.232	1
2	3	0	41	24.2	76	90	123	78	5	5.4	7.8	4.7	1.61	1.13	2.8	111	43	2	#NULL!	597.74	1.73333	1
1	2	0	35	25.8	88	100	124	73	4.3	5.3	3	5.3	3.07	0.87	3	91	51	1	#NULL!	724.43	0.573333	1
1	2	2	52	#NULL!	85	100	106	65	12.1	7.5	7.3	3.4	0.59	1.08	2.1	32	16	2	#NULL!	#NULL!	3.92578	2
2	2	1	49	25.6	93	106	132	84	5	5.7	6.6	5.5	0.89	1.45	3.6	45	32	2	#NULL!	1130.31	1.46667	1
2	3	1	40	30.4	85	100	127	79	5.2	5.8	12.5	4.9	0.79	1.16	3.4	29	18	2	#NULL!	590.31	2.88889	2
2	3	1	32	24.2	80	88	102	58	4.1	5.8	7.4	5.5	1.35	1.15	3.7	27	20	3	#NULL!	330.26	1.34844	1
1	3	0	33	30.9	100	105	142	88	4.6	5.5	7.7	4.6	1.19	1.64	3	60	26	9	#NULL!	986.77	1.57422	1
1	3	0	34	28	92	101	120	74	4.6	5.4	7.3	6.9	1.08	1.19	5.2	41	25	3	#NULL!	324.2	1.49244	1
2	2	1	68	25.8	96	94	142	87	5	5.8	11.7	5.3	1.47	0.98	3.7	36	25	4	#NULL!	757.96	2.6	2
2	3	2	47	27.9	88	96	118	72	8	8.4	5.1	8.1	1.31	1.56	5.9	27	15	4	#NULL!	#NULL!	1.81333	1
2	3	2	54	26.1	82	95	128	75	7.8	10.7	50.1	4.8	2.74	0.95	2.6	38	29	1	#NULL!	#NULL!	17.368	2
2	3	2	56	18.2	72	82	186	87	10.9	11.4	3.9	4.3	1.03	1.93	1.9	43	23	1	#NULL!	#NULL!	1.88933	1
2	3	2	43	27.9	89	98	178	107	7.5	7.8	31.7	5.8	1.03	1.6	3.7	80	57	8	#NULL!	#NULL!	10.5667	2
1	3	1	54	25.2	90	95	155	103	5.6	5.9	4.4	5.5	1.41	1.13	3.7	51	23	2	#NULL!	730.33	1.09511	1
1	3	1	47	25.5	94	101	152	95	6	5.9	7.8	6.3	2.2	1.08	4.2	49	25	2	#NULL!	961.03	2.08	2
2	3	1	48	23.6	78	86	116	73	4.8	6.2	1.8	6	0.41	1.94	3.9	26	19	1	#NULL!	801.21	0.384	1
2	2	2	62	26.9	96	101	135	69	5.5	6.3	3.8	4.1	0.9	1.31	2.4	20	14	1	#NULL!	#NULL!	0.928889	1
2	3	1	46	22.9	72	90	112	68	4.9	5.9	5.1	5.2	1.03	1.46	3.3	30	23	2	#NULL!	40.07	1.11067	1
2	3	1	41	29.1	96	100	166	96	5.4	5.7	14.1	5.2	1.19	1.36	3.3	31	17	4	#NULL!	1065.47	3.384	2
2	3	2	50	36.3	98	114	191	106	5.7	6.5	13.5	5.5	1.54	1.26	3.5	62	42	7	#NULL!	#NULL!	3.42	2
2	3	1	53	30.1	92	106	140	90	5	5.8	12.9	4.8	2.19	0.83	3	41	28	10	#NULL!	1081.41	2.86667	2
1	3	1	41	30.5	96	102	123	72	5.8	5.9	8	6.8	1.79	1.1	4.9	45	21	2	#NULL!	1241.14	2.06222	2
2	3	0	33	21.3	76	90	112	69	4.2	4.9	5	4.7	0.71	1.49	2.9	25	22	1	#NULL!	324.88	0.933333	1
2	3	1	53	27.7	88	98	146	104	4.6	6.1	7.4	4.8	0.93	1.39	3	52	26	3	#NULL!	1390.48	1.51289	1
1	2	0	53	26	90	96	139	85	4.3	5.4	2.1	4.7	1.31	0.79	3.3	36	27	1	#NULL!	762.06	0.401333	1
1	2	0	25	28.5	89	104	120	77	4.7	4.9	7.2	6.6	0.65	1.24	5.1	56	37	2	#NULL!	389.87	1.504	1
1	2	2	55	23.8	97	99	122	75	15.2	13.3	4.7	6.8	3.67	1	4.1	41	18	2	#NULL!	#NULL!	3.17511	2
2	3	0	34	20.1	78	91	107	62	5	5.3	4	4.4	0.43	1.27	2.9	42	23	1	#NULL!	788.97	0.888889	1
1	3	2	37	28.5	95	105	144	90	8	7.5	6.5	6	2.46	1.01	3.9	58	30	2	#NULL!	#NULL!	2.31111	2
2	3	0	31	24.5	73	90	132	85	4.2	5.3	6.1	5.8	1.39	2.11	3.1	26	18	9	#NULL!	496.41	1.13867	1
2	3	1	48	25.9	85	99	130	82	6.4	5.4	4.8	5.6	2.16	1.05	3.6	25	16	2	#NULL!	306.32	1.36533	1
1	3	2	50	28.7	96	99	155	99	10.2	12.1	21.7	7.1	1.96	1.12	5.1	49	27	3	#NULL!	#NULL!	9.83733	2
2	3	2	49	23.3	78	85	161	88	5.5	6.6	3.4	7.3	2.18	1.41	4.9	81	52	2	#NULL!	#NULL!	0.831111	1
1	3	0	44	28.4	78	100	122	73	4.9	5.5	5.4	5.1	1.24	1.09	3.4	67	33	2	#NULL!	999.34	1.176	1
2	2	0	40	28.9	97	100	105	69	4.2	5.4	3.2	4.7	0.63	1.95	2.5	34	24	2	#NULL!	684.14	0.597333	1
1	2	2	40	25.8	196	92	120	77	8.2	8.3	8.2	6.1	4.94	0.93	#NULL!	56	29	1	#NULL!	#NULL!	2.98844	2
2	3	1	41	26.4	86	96	155	95	5	6.2	6.4	5.5	1.61	1.32	3.4	33	19	2	#NULL!	575.67	1.42222	1
2	2	0	32	25.2	96	98	109	73	4.4	5.6	8.1	5.4	1.42	1.23	3.5	28	15	3	#NULL!	872.52	1.584	1
1	3	1	56	28.9	92	101	148	71	5.2	5.9	8.6	4.4	1.4	1.45	2.3	47	29	4	#NULL!	1509.35	1.98756	1
1	2	2	53	31.8	108	101	131	73	8	8.7	13.8	5.4	2.13	0.54	3.9	36	17	2	#NULL!	#NULL!	4.90667	2
2	2	0	42	22.5	80	94	122	81	4.4	5.6	2.5	7.2	1.47	1.54	5	41	23	1	#NULL!	991.91	0.488889	1
2	2	1	49	28.3	79	105	139	81	5.2	5.9	16.3	5.2	1.15	1.14	3.5	49	27	4	#NULL!	755.03	3.76711	2
1	2	2	53	23.5	79	90	95	52	6.5	6.5	3.3	5.4	0.67	1.94	3.2	36	21	2	#NULL!	#NULL!	0.953333	1
1	2	0	36	29.4	105	104	117	79	5	5.5	12.3	5.7	1.62	0.92	4	40	27	5	#NULL!	743.28	2.73333	2
1	3	2	31	32.1	105	107	130	92	13	12.8	14.8	6.4	2.48	1.05	4.2	64	24	2	#NULL!	#NULL!	8.55111	2
2	3	0	33	19.5	74.5	82	116	57	4.2	4.9	3.9	5.5	1.23	1.12	3.8	59	28	2	#NULL!	773.19	0.728	1
2	2	2	54	27	91	92	148	79	5.7	6.5	16.4	5.1	1.31	1.19	3.3	33	17	4	#NULL!	#NULL!	4.15467	2
1	2	2	59	27.1	94	92	135	73	9.6	11.6	53.4	5	1.82	1.12	3.1	49	37	1	#NULL!	#NULL!	22.784	2
2	1	#NULL!	49	27.5	95	102	123	76	4.5	6.2	6.8	5.8	1.49	1.08	4	67	39	6	#NULL!	880.86	1.36	1
1	2	0	43	25.4	91	95	169	106	5.2	5.5	10.1	5.4	1.96	0.91	3.6	49	26	1	#NULL!	173.2	2.33422	2
2	2	2	76	26.7	95	96	132	70	4.1	7.9	24	4.8	0.78	1.34	3.1	50	38	4	#NULL!	1812.97	4.37333	2
2	3	1	36	27.3	93	105	126	77	5.2	5.8	13	5.3	0.76	1.83	3.1	44	25	8	#NULL!	578.12	3.00444	2
1	2	1	68	26.2	91	96	158	88	5.3	6	5.1	6.3	1.37	1.07	4.6	47	26	1	#NULL!	1117.81	1.20133	1
2	3	2	47	32.4	97	96	177	89	5.8	7.5	18.1	4.4	2.01	1.08	2.4	45	34	6	#NULL!	#NULL!	4.66578	2
2	3	1	41	31	92	100	159	99	4.8	6.3	7.9	6.4	1.55	1.4	4.3	34	20	17	#NULL!	739.75	1.68533	1
2	3	2	45	29.1	96	105	138	98	5.1	6.1	5.5	6.8	1.44	1.42	4.7	71	36	3	#NULL!	#NULL!	1.24667	1
2	3	1	52	26.6	90	98	135	78	4.4	6.2	6.5	7.3	2.37	1.22	5	34	18	4	#NULL!	936.96	1.27111	1
2	3	0	48	28.7	92	102	121	68	3.9	5.5	2.8	6.6	2.14	1.57	4.1	44	25	1	#NULL!	781.38	0.485333	1
1	2	1	46	23.5	91	96	144	91	4.3	6.2	7.6	5.1	1.17	0.79	3.8	56	32	9	#NULL!	2293.72	1.45244	1
2	1	1	40	25.2	73	89	150	94	4.8	5.8	6	3.9	0.64	1.74	1.9	28	22	1	#NULL!	452.73	1.28	1
1	2	1	32	28.2	95	100	141	88	4.8	5.7	8.5	5.4	2.08	0.96	3.5	50	26	2	#NULL!	1019.31	1.81333	1
1	2	1	56	28.8	97	99	194	104	5.4	5.9	4.4	5.5	0.83	1.32	3.8	48	28	2	#NULL!	1917.18	1.056	1
2	3	2	53	25.7	85	93	145	94	8	8.7	7.5	8	1.97	1.47	5.6	30	24	2	#NULL!	#NULL!	2.66667	2
1	3	1	53	28.8	94	100	125	69	5	6.1	7.7	5.9	2.29	1.14	3.7	44	22	2	#NULL!	559.74	1.71111	1
1	3	1	44	31	112	106	139	75	6.2	6.4	10.8	5.6	0.8	1.28	4	96	39	7	#NULL!	54.86	2.976	2
2	3	1	43	28.3	85	98	130	81	4.4	5.7	4.5	5.8	0.93	1.96	3.4	37	19	1	#NULL!	873.68	0.88	1
1	2	1	36	25.9	94	103	129	93	5.1	6	6.5	6.4	3.65	0.7	4	190	82	5	#NULL!	1013.04	1.47333	1
1	2	2	66	20.8	85	96	160	66	5.8	7.6	3.3	6.8	0.87	1.16	5.2	30	18	1	#NULL!	#NULL!	0.850667	1
1	2	1	56	25.5	95	98	145	89	5.4	6.2	6.9	6.9	1.94	1.06	5	37	25	1	#NULL!	1416.81	1.656	1
2	2	1	43	34.1	106	116	108	77	5.4	6.3	13.4	4.8	0.87	1.05	3.4	145	57	8	#NULL!	746.22	3.216	2
2	1	1	52	28.3	85	98	130	81	5	5.9	6	3.8	0.81	1.25	2.2	27	17	20	#NULL!	693.33	1.33333	1
1	2	1	39	24.9	93	101	120	80	5.8	6.2	13	4.2	0.97	0.98	2.8	70	31	2	#NULL!	691.28	3.35111	2
2	2	0	32	21.7	73	93	102	65	4.8	5.5	5.5	4	0.4	1.74	2.1	33	19	1	#NULL!	515.18	1.17333	1
2	2	1	55	26.3	84	98	154	76	5.2	6	4.4	7	1.1	1.41	5.1	31	18	2	#NULL!	645.91	1.01689	1
1	2	2	49	25.7	96	94	132	78	7.4	10.1	34.1	4.5	3.51	0.89	2	64	32	2	#NULL!	#NULL!	11.2151	2
2	2	0	41	35.4	103	113	120	78	5.4	5.6	14.4	4.7	1.12	1.16	3	36	25	4	#NULL!	1265.03	3.456	2
2	3	0	30	22.5	76	90	108	75	4.8	5.6	8.8	6.5	0.84	2.47	3.6	24	18	1	#NULL!	285.41	1.87733	1
1	3	2	40	32.6	109	110	170	106	8.5	7.4	18.8	7	1.68	0.86	5.4	74	38	4	#NULL!	#NULL!	7.10222	2
2	3	2	53	22.3	78	85	121	76	8.2	9.5	8.4	5.4	1.34	1.37	3.4	44	29	14	#NULL!	1080.84	3.06133	2
1	2	2	56	30.1	102	107	152	88	9.5	8.9	19.6	5.3	2.46	1	3.2	54	24	6	#NULL!	#NULL!	8.27556	2
1	2	1	29	20.2	79	92	116	65	5	5.8	3.6	3.4	0.47	1.15	2	36	31	1	#NULL!	#NULL!	0.8	1
1	2	1	56	25.7	90	97	193	109	4.9	6.1	4.7	6.6	1.49	1.09	4.8	40	27	1	#NULL!	1250.24	1.02356	1
2	3	2	63	27.4	99	97	152	83	8.3	7.5	12.2	3.5	0.71	1.05	2.1	27	14	9	#NULL!	#NULL!	4.50044	2
2	1	0	45	42.3	115	117	120	70	4.9	5.2	14.2	5	1.33	1.92	2.5	23	18	9	#NULL!	11.04	3.09244	2
2	3	0	25	18.6	66	84	125	83	4.6	5.3	3.5	4.9	0.74	1.43	3.1	28	23	2	#NULL!	597.01	0.715556	1
2	3	1	44	23.8	89	98	102	68	5	6.1	6.4	5.7	0.83	1.36	4	38	20	1	#NULL!	1275.84	1.42222	1
1	3	1	44	29.1	96	102	158	106	5.7	5.7	6.1	6.9	4.12	0.81	4.2	47	30	2	#NULL!	549.28	1.54533	1
2	2	0	33	31.3	96	115	106	70	4.6	5.3	8.7	4.8	0.6	1.6	2.9	38	23	5	#NULL!	766.75	1.77867	1
2	2	1	53	26.2	85	93	132	85	6	6.1	6.6	4	1.5	1.15	2.2	54	34	6	#NULL!	528.25	1.76	1
2	2	2	44	30.5	100	105	127	85	8.9	9.5	5.8	5.2	1.45	1.24	3.3	43	21	46	#NULL!	#NULL!	2.29422	2
2	2	1	41	32.8	90	114	113	75	5.1	5.7	10.3	4.9	1.04	1.01	3.4	33	25	5	#NULL!	936.96	2.33467	2
1	2	2	52	28.9	100	110	132	83	10.6	10.8	12.1	5.4	1.69	0.9	3.7	58	30	2	#NULL!	#NULL!	5.70044	2
2	2	0	36	26.3	82	104	100	60	5	5.2	7.4	4	0.33	1.32	2.5	29	20	2	#NULL!	645.31	1.64444	1
2	2	1	36	25.8	87	98	122	77	4.7	6.4	9.2	5.4	0.92	1.54	3.4	29	18	2	#NULL!	1159.87	1.92178	1
1	2	1	32	33.2	102	110	99	60	4.8	6	5.3	6	1.26	1.07	4.4	48	30	7	#NULL!	1306.01	1.13067	1
1	2	1	50	24.3	87	96	172	109	5.6	6	3.5	5.8	2.86	0.9	3.6	81	54	1	#NULL!	1105.87	0.871111	1
1	3	1	51	27.6	98	103	179	105	5.3	5.8	9.2	6.7	2.88	0.9	4.5	55	29	2	#NULL!	1013.61	2.16711	2
2	2	0	33	22.5	82	89	121	77	4.9	5.6	6.9	5.6	1.2	1.11	3.9	33	17	1	#NULL!	315.97	1.50267	1
1	2	1	52	24.2	91	98	148	82	5.7	5.2	7.3	5.2	2.49	0.81	3.3	48	18	1	#NULL!	1385.33	1.84933	1
1	2	1	41	26.6	86	88	119	71	4.6	5.7	3.2	5.2	0.85	1.23	3.6	37	30	7	#NULL!	93.04	0.654222	1
1	2	1	41	28.8	108	104	127	80	5	5.8	8.2	6.1	1.28	0.89	4.6	47	25	3	#NULL!	770.26	1.82222	1
1	2	2	49	26.9	95	104	139	94	5.4	6.5	11	5.9	1.97	0.79	4.2	49	26	2	#NULL!	#NULL!	2.64	2
1	2	0	33	26.3	88	100	134	90	4.8	5.6	14.1	4.3	1.35	0.94	2.7	35	25	1	#NULL!	459.74	3.008	2
1	2	1	32	28.1	91	107	107	70	4.5	6	7.8	4.8	2.6	0.89	2.7	57	34	2	#NULL!	697.21	1.56	1
1	2	1	44	19.3	70	85	110	65	4.3	5.7	1.9	3.6	0.65	0.81	2.5	30	22	3	#NULL!	933.52	0.363111	1
1	2	0	34	25.7	86	97	130	92	4.6	5.1	3.3	6.7	1.92	1.27	4.6	34	17	3	#NULL!	765.58	0.674667	1
1	2	1	48	22.7	73	93	126	79	6	6.3	3	6.9	1.72	1.29	4.8	37	24	2	#NULL!	1676.26	0.8	1
2	2	2	50	27.9	94	104	127	76	8.3	9.5	47.4	4.7	1.34	1.01	3.1	116	58	4	#NULL!	#NULL!	17.4853	2
1	2	1	58	23.2	92	102	164	85	5.8	6.4	13.8	6.4	2.39	0.9	4.4	54	30	2	#NULL!	163.73	3.55733	2
1	2	0	35	24.5	84	96	138	94	4.4	5.3	6.6	6.2	1.92	1.04	4.3	68	34	1	#NULL!	963.89	1.29067	1
1	2	2	56	32.8	105	106	166	98	7.9	8.5	33.9	5.4	3.97	0.7	2.9	35	26	2	#NULL!	#NULL!	11.9027	2
2	2	0	42	27.6	93	103	132	80	5.1	5.2	7.6	4.8	1.31	0.67	3.5	22	14	16	#NULL!	320.78	1.72267	1
1	2	1	51	23.5	91	93	135	90	5.3	6	17.9	7.5	2.71	0.75	5.5	82	35	1	#NULL!	409.51	4.21644	2
1	2	1	24	20.9	78	87	152	97	5.6	4.9	8.9	4.6	0.44	0.94	3.5	37	26	3	#NULL!	1155.89	2.21511	2
1	2	1	43	27.7	105	102	132	85	5.2	5.7	4.2	4.8	1.61	0.64	3.4	50	27	3	#NULL!	367.37	0.970667	1
1	2	0	31	27.7	97	100	168	100	4.3	5.4	8.3	4.2	0.72	0.75	3.2	65	35	12	#NULL!	1148.59	1.58622	1
1	2	2	42	23.3	92	97	117	67	5.7	6.4	7.4	6.1	1.49	0.96	4.5	46	24	2	#NULL!	#NULL!	1.87467	1
1	3	0	31	24.9	84	97	130	91	4.8	5.1	4.2	5	2.55	0.96	2.9	63	30	1	#NULL!	1281.07	0.896	1
1	2	0	31	27	95	101	150	100	5.1	5.6	5.8	5.3	1.83	1.18	3.3	126	58	2	#NULL!	943.68	1.31467	1
1	2	0	40	23.3	89	100	155	100	4.6	5.5	4.9	6.1	1.75	0.97	4.3	42	21	2	#NULL!	921.65	1.00178	1
2	2	1	42	23.2	79	86	106	68	4.5	5.8	4.9	5	0.97	1.08	3.5	30	18	1	#NULL!	960.63	0.98	1
1	2	0	33	32	110	109	135	76	4.1	5.6	13.4	6.9	2.38	0.87	4.9	93	35	3	#NULL!	1925.33	2.44178	2
1	3	1	36	32.5	100	101	141	81	4.6	5.7	7.9	5.6	2.35	1.14	3.4	65	38	4	#NULL!	1482.14	1.61511	1
1	2	0	42	24.5	83	94	122	82	4.6	5.4	2.5	7.6	2.02	1	5.6	36	29	3	#NULL!	1501.35	0.511111	1
1	2	2	36	27.5	98	100	136	85	5.4	6.5	10.1	7.2	1.34	1.04	5.6	47	22	2	#NULL!	#NULL!	2.424	2
1	2	1	33	24.8	84	95	123	79	5.2	5.7	9.2	5.5	1.39	1.11	3.8	82	29	23	#NULL!	1435.89	2.12622	2
1	#NULL!	0	33	29.7	#NULL!	#NULL!	#NULL!	#NULL!	#NULL!	#NULL!	#NULL!	#NULL!	#NULL!	#NULL!	#NULL!	#NULL!	#NULL!	#NULL!	#NULL!	518.06	#NULL!	2
1	2	2	48	27.9	93	99	173	102	7.5	7	7.2	4.8	2.56	0.92	2.7	47	28	3	#NULL!	#NULL!	2.4	2
1	2	0	27	20.6	69	82	98	67	5.2	5.5	2.8	3	0.3	1	1.9	23	14	1	#NULL!	960.63	0.647111	1
1	2	1	51	25.9	91	99	156	91	5.3	5.8	5.2	7.1	1.8	1.45	4.8	93	39	1	#NULL!	1166.91	1.22489	1
1	2	0	53	24.7	86	91	174	103	5	5.2	5	4.8	2.23	0.75	3	32	22	2	#NULL!	1197.38	1.11111	1
2	2	1	31	38.6	100	120	132	100	4.8	6.4	8.2	5.6	1.58	0.92	4	23	14	19	#NULL!	1088.49	1.74933	1
1	2	2	27	26.9	86	94	154	112	5.5	6.5	13	8.3	1.94	1.01	6.4	52	24	1	#NULL!	#NULL!	3.17778	2
1	2	1	48	29.7	98	102	130	87	5.8	6.3	13.4	4.9	3.46	0.68	2.6	66	34	2	#NULL!	2289.55	3.45422	2
1	2	0	33	27.2	80	100	80	54	4.7	5.3	5.2	7.2	2.35	0.88	5.3	53	24	2	#NULL!	864.57	1.08622	1
1	2	1	43	24.9	85	100	115	77	4.7	5.8	2.9	5.6	1.19	0.99	4.1	53	24	1	#NULL!	1382.38	0.605778	1
1	2	1	35	24	90	103	126	71	4.9	5.8	3.8	5.4	1	1.04	3.9	34	25	1	#NULL!	1105.7	0.827556	1
1	2	1	52	18	75	88	176	116	4.6	5.9	1.9	5.6	0.79	1.12	4.1	29	26	1	#NULL!	1040.35	0.388444	1
1	2	1	45	22.8	80	90	116	75	5.1	6.1	3.5	6.3	4.6	0.74	#NULL!	96	30	1	#NULL!	1288.32	0.793333	1
1	2	0	29	24.2	82	97	127	71	4.9	5.5	3	5.3	1.13	0.98	3.8	33	18	1	#NULL!	868.39	0.653333	1
1	3	1	41	24.2	77	96	150	95	4.5	6.1	2.5	6.4	1.32	1.23	4.6	41	22	1	#NULL!	1530.17	0.5	1
1	2	1	54	27.8	88	100	126	86	4.7	6.2	6.3	3.9	1.36	0.75	2.5	32	17	16	#NULL!	955.61	1.316	1
2	2	0	28	23.6	84	92	115	69	4.4	5.5	12.6	4.3	0.53	1.44	2.6	32	21	1	#NULL!	741.11	2.464	2
1	2	1	32	39.3	114	124	129	87	5.6	6.2	12.3	4.3	0.53	1.21	2.8	53	24	7	#NULL!	1201.03	3.06133	2
2	2	1	33	22	81	94	120	80	5.3	5.7	8.8	5.3	0.84	1.07	3.8	26	16	1	#NULL!	579.36	2.07289	2
2	2	1	43	18	61	81	110	67	4.7	5.7	1.4	4.8	0.47	1.61	3	35	19	1	#NULL!	660.88	0.292444	1
2	2	1	41	25.4	85	98	156	106	5.4	5.9	12.8	5.8	2.61	0.88	3.7	51	27	5	#NULL!	787.41	3.072	2
2	2	0	45	24.7	82	97	140	81	4.4	5.6	18.1	4.6	0.7	1.22	3.1	58	28	3	#NULL!	985.02	3.53956	2
2	2	0	35	36.1	87	119	111	68	5	5.6	12.7	6	0.9	1.04	4.6	23	19	9	#NULL!	496.82	2.82222	2
2	2	0	46	29.9	96	104	138	87	5	5.6	11.6	6.5	1.92	0.66	5	39	22	5	#NULL!	1734.81	2.57778	2
2	2	0	29	26.6	90	104	109	80	3.9	5.5	6.4	3.1	0.34	1.54	1.4	63	28	4	#NULL!	1029.19	1.10933	1
1	2	1	39	26	84	99	130	83	5.1	6.1	9	5	1.16	0.84	3.6	38	22	3	#NULL!	1495.35	2.04	2
1	2	1	59	25.3	94	94	147	90	4.6	6	7.1	5.9	0.89	1.26	4.2	38	25	3	#NULL!	711.48	1.45156	1
2	2	1	35	22.4	82	96	108	67	5.2	6.1	7.8	6.1	1.05	1.29	4.3	27	21	2	#NULL!	923.54	1.80267	1
2	2	1	32	25.8	86	87	107	73	4.9	5.8	18	5.5	1.22	1.08	3.9	33	21	4	#NULL!	586.23	3.92	2
2	2	2	53	27.4	101	99	124	77	4.2	8.4	6.3	5	0.68	1.13	3.6	46	19	16	#NULL!	#NULL!	1.176	1
1	2	2	55	22.3	87	97	125	75	10.9	9.4	4.8	6.3	2.59	0.96	4.2	33	17	2	#NULL!	#NULL!	2.32533	2
1	2	1	40	30.6	98	111	129	80	5.3	6.1	12.3	6	1.76	1.06	4.1	44	25	3	#NULL!	1173.01	2.89733	2
2	2	2	52	29.4	91	103	151	84	5.3	5.6	14.1	5.1	3.14	0.84	2.8	32	15	3	#NULL!	#NULL!	3.32133	2
1	1	1	46	31.4	108	110	147	85	5.3	5.9	16.2	6	3.36	0.64	3.8	39	17	6	#NULL!	661.95	3.816	2
1	2	0	40	23.4	83	87	114	65	4.8	5.5	3.8	5.8	1.05	1.24	4.1	62	26	2	#NULL!	822.29	0.810667	1
1	2	0	48	28	99	101	134	80	4.8	5.2	15.7	4.8	2.22	1.01	2.8	70	37	1	#NULL!	372.39	3.34933	2
2	2	1	44	24.9	88	101	128	97	4.8	5.9	7.1	6.7	0.76	2.05	4.3	44	28	4	#NULL!	1238.68	1.51467	1
1	2	2	52	27.1	96	105	164	85	6	6.7	8.1	5.7	1.28	1.27	3.8	35	24	2	#NULL!	#NULL!	2.16	2
1	2	0	28	22.1	81	93	110	65	4.4	5.6	5.1	6.7	0.66	1.33	5.1	35	19	1	#NULL!	1046.53	0.997333	1
1	2	0	31	23.2	72	92	126	69	4.6	5.3	3	6	0.8	1.52	4.1	38	21	2	#NULL!	1346.85	0.613333	1
2	3	0	31	20.3	72	89	119	66	4.7	5.5	4.5	4	0.61	1.42	2.3	31	19	3	#NULL!	553.06	0.94	1
1	3	2	31	29.4	89	99	117	66	13.6	10	4.3	4.6	1.4	0.85	3.1	53	21	1	#NULL!	#NULL!	2.59911	2
2	3	1	41	28.2	91	102	122	67	4.9	6	6.2	5.2	0.94	1.78	3	27	17	2	#NULL!	958.12	1.35022	1
1	2	2	53	30	105	101	175	104	15.4	12.2	7.3	6.9	1.31	1.02	5.3	41	21	3	#NULL!	#NULL!	4.99644	2
1	3	0	49	20.3	78	87	135	89	4.6	5.1	3.4	6.2	1.03	1.35	4.4	41	27	6	#NULL!	1348.66	0.695111	1
2	3	0	41	22.6	78	93	117	80	5	5.6	6.4	4.9	0.68	1.95	2.6	34	22	1	#NULL!	634.62	1.42222	1
1	2	2	57	23.7	86	93	148	79	5.7	6.8	9.8	2.7	0.64	0.83	1.6	28	20	8	#NULL!	#NULL!	2.48267	2
2	3	1	43	27.4	91	96	122	70	5.4	6	13.3	5.7	3.42	1.85	2.3	24	18	5	#NULL!	1729.98	3.192	2
2	3	0	37	38.8	100	118	131	88	4.9	5.6	13	5.4	0.61	1.26	3.9	49	35	5	#NULL!	1042.82	2.83111	2
2	3	0	45	38.2	114	108	153	84	4.4	5.6	8.5	4	1	0.85	2.7	75	39	4	#NULL!	710.16	1.66222	1
1	3	2	54	21.7	84	90	139	82	11.6	12.5	3.6	4.5	1.07	1.23	2.8	51	24	6	#NULL!	#NULL!	1.856	1
2	3	1	47	27.7	89	107	128	66	5.6	5.8	12.1	7	2.81	1.31	4.4	29	22	3	#NULL!	1184.59	3.01156	2
1	3	1	41	28.3	96	105	141	89	5.6	6	6.7	6.8	1.75	0.84	5.2	89	40	5	#NULL!	1215.62	1.66756	1
2	3	1	49	30.4	89	95	158	81	4.6	5.7	6.1	6.2	1.52	1.56	3.9	32	23	8	#NULL!	1010.56	1.24711	1
2	3	2	48	35.6	94	109	168	97	6.3	6.5	6.8	7	2.58	1.7	4.1	37	24	11	#NULL!	#NULL!	1.904	1
2	3	0	45	26	84	95	130	73	4.4	5.4	4.7	6.3	0.91	1.49	4.4	29	22	6	#NULL!	695.58	0.919111	1
1	1	2	55	40	126	118	172	105	5.3	8.9	36.7	7.3	5.18	0.76	#NULL!	104	49	6	#NULL!	532.08	8.64489	2
2	3	2	58	23.9	80	91	173	106	4.8	6.5	5.4	7.7	1.46	2.02	5	31	21	4	#NULL!	862.7	1.152	1
2	1	0	42	39.5	102	122	132	85	4.3	5.5	6.8	5.3	1.49	0.97	3.7	22	24	4	#NULL!	677.4	1.29956	1
2	3	1	49	26.5	88	95	172	108	5.2	5.9	5	7	1.84	1.68	4.5	69	40	1	#NULL!	1147.37	1.15556	1
2	3	0	40	30.5	101	106	119	69	5.1	5.6	12.5	4.3	0.84	1.23	2.7	26	14	8	#NULL!	590.35	2.83333	2
2	3	1	30	24.7	73	96	130	83	5.2	6	6.3	5.2	1.08	1.37	3.3	28	25	1	#NULL!	546.1	1.456	1
2	2	1	54	19	72	91	122	75	5	5.7	1.6	5.8	0.81	2.23	3.2	29	28	1	#NULL!	1169.35	0.355556	1
1	3	1	52	23.2	67	91	120	73	5.3	6.1	10.9	6.7	3.33	0.79	4.4	43	22	1	#NULL!	1835.48	2.56756	2
2	3	0	44	32	97	100	139	91	4.8	5.1	12.2	5.8	2.11	1.36	3.5	46	33	2	#NULL!	680.94	2.60267	2
2	2	0	35	28.6	86	99	143	82	4.8	5.4	7.1	6	1.69	0.92	4.3	22	19	1	#NULL!	1218.65	1.51467	1
2	2	1	56	28.8	100	109	174	93	4.9	6	7	7.7	1.07	1.82	5.4	31	20	12	#NULL!	2086.48	1.52444	1
2	2	0	33	28.6	87	105	119	83	4.6	5.4	5.2	5.2	0.69	1.46	3.4	23	17	2	#NULL!	1125.33	1.06311	1
2	3	2	45	35.7	110	109	136	95	5.6	6.2	16.7	3.2	1.4	1.32	1.2	25	17	1	#NULL!	#NULL!	4.15644	2
2	3	1	44	24.5	85	90	123	66	5.2	6.1	2.9	5.8	1	1.66	3.7	27	20	1	#NULL!	944.94	0.670222	1
2	3	1	52	24.5	73	94	139	71	4.8	5.7	3.1	5.8	1.21	1.44	3.8	27	20	2	#NULL!	647.44	0.661333	1
2	3	1	42	27.8	83	98	171	94	5.5	6.1	8.2	4.6	0.79	1.36	2.9	41	25	2	#NULL!	548.19	2.00444	2
1	3	2	45	25.8	89	91	144	94	6.2	6.7	11.7	4.5	0.99	1.35	2.7	48	25	2	#NULL!	#NULL!	3.224	2
2	1	0	48	28.8	96.5	104	119	70	5	5.5	3.7	4.2	0.47	1.48	2.5	29	20	2	#NULL!	660.55	0.822222	1
2	2	0	37	31	104	112	134	87	4.7	5.2	6.1	4.3	1.11	1.15	2.6	32	20	13	#NULL!	977.52	1.27422	1
1	3	2	56	29.4	90	101	177	103	11.2	8.3	8.5	6.2	2.5	1.17	3.9	49	24	1	#NULL!	#NULL!	4.23111	2
1	2	2	46	42.3	133.5	125	111	81	10.3	7.4	23.8	4.3	2.27	0.79	2.5	31	21	4	#NULL!	#NULL!	10.8951	2
2	2	0	40	32.4	86	105	108	61	5.1	5.5	5.3	6.6	2.31	1.18	4.4	29	21	2	#NULL!	962.51	1.20133	1
1	3	0	33	27.3	90	101.5	134	79	5.2	5.4	5.9	5.9	1.17	1.44	3.9	36	24	1	#NULL!	893.82	1.36356	1
1	3	1	62	28.8	98	95	156	78	5.3	5.7	8.9	5.9	1.72	1.14	4	47	24	1	#NULL!	1446.1	2.09644	2
2	3	1	28	20.7	70	84	120	67	4.9	6	4.7	5.4	1.23	1.29	3.6	37	16	2	#NULL!	770.52	1.02356	1
2	2	0	32	29.1	102	109	122	72	4.8	5	7.5	3.9	0.61	0.99	2.6	25	23	1	#NULL!	500.37	1.6	1
1	2	2	48	27.3	104	106	135	86	7.6	7.3	6.7	4.6	1.04	0.77	3.4	45	28	1	#NULL!	#NULL!	2.26311	2
1	2	2	43	30.7	100	104	172	104	10.9	9	13.9	7.4	16.95	0.8	#NULL!	44	23	2	#NULL!	#NULL!	6.73378	2
2	2	0	34	28.9	104	107	115	74	5.1	5.2	13.2	4.5	0.67	0.97	3.2	29	20	2	#NULL!	998.11	2.992	2
2	3	0	42	21.4	72	83	123	78	4.3	5.3	3.8	5.7	2.08	1.31	3.4	23	23	13	#NULL!	1021.12	0.726222	1
2	2	0	42	33.8	114	110	117	76	5.1	5.3	12.9	4.7	0.99	0.98	3.3	34	20	1	#NULL!	903.95	2.924	2
2	2	2	46	27.1	92	103	130	93	11.1	9	17.4	3.8	1.87	1.11	1.8	33	17	5	#NULL!	#NULL!	8.584	2
1	2	2	46	32.4	102	104	128	80	10.7	9.3	11.6	7.9	3.78	0.86	5.3	55	28	2	#NULL!	#NULL!	5.51644	2
1	2	2	47	22	89	92	141	89	7.9	8.3	4.2	5.2	1.03	0.93	3.8	27	15	3	#NULL!	#NULL!	1.47467	1
1	2	2	48	31.9	106	112	140	90	13.4	12.1	7.1	6.2	1.32	0.97	4.6	48	17	3	#NULL!	#NULL!	4.22844	2
2	2	1	36	28.2	95	101	134	77	5.5	5.9	10	6.1	1.17	1.25	4.3	35	22	7	#NULL!	1019.26	2.44444	2
1	2	2	52	28.6	93	97	128	73	6.7	7.2	5.5	5	1.94	1.07	3	39	23	2	#NULL!	#NULL!	1.63778	1
1	2	2	46	28.7	96	99	147	88	7.2	5.6	8.6	5.3	2.06	0.96	3.4	46	25	2	#NULL!	#NULL!	2.752	2
1	2	2	57	31.2	102	107	151	93	7.7	7.5	10.3	6.8	1.47	0.95	5.2	46	29	4	#NULL!	#NULL!	3.52489	2
2	2	#NULL!	49	38	102	110	115	66	5.4	6	4.7	5.4	1.23	1.17	3.7	44	25	2	#NULL!	1468.33	1.128	1
2	2	1	63	25.4	92	98	138	78	4.4	6.3	5.3	7.1	1.67	1.86	4.5	31	29	5	#NULL!	1520.57	1.03644	1
2	3	1	48	29.8	98	104	150	90	4.4	5.7	3.7	6.1	1.97	0.92	4.3	24	19	2	#NULL!	397.98	0.723556	1
1	2	2	50	41.1	122	126	134	78	5.8	6.9	21.3	4.8	1.82	0.86	3.1	33	21	6	#NULL!	#NULL!	5.49067	2
2	2	2	40	29.4	98	102	131	84	4.5	9.8	17.8	5.6	1.21	1	4	22	17	3	#NULL!	#NULL!	3.56	2
2	2	0	46	26.2	104	112	121	75	5	5.3	9.9	6.3	1.63	0.97	4.6	32	19	2	#NULL!	889.97	2.2	2
1	3	2	40	27.6	96	98	140	80	16.6	10.6	8	12.1	#NULL!	0.91	#NULL!	#NULL!	#NULL!	#NULL!	#NULL!	#NULL!	5.90222	2
2	2	0	28	23.3	84	96	116	76	5.1	5.1	11.5	6.7	1.15	1.1	5.1	47	25	6	#NULL!	854.89	2.60667	2
2	1	0	44	27.6	84	98	111	67	4.9	5	3.2	4.9	0.89	1.69	2.8	35	21	2	#NULL!	531.15	0.696889	1
2	2	2	38	28.6	102	106	113	81	7.6	8.5	11.7	4.7	1.39	0.8	3.3	49	25	3	#NULL!	#NULL!	3.952	2
2	2	0	39	27.4	90	100	124	80	5.1	5.2	5.2	4.4	0.97	0.86	3.1	26	12	2	#NULL!	358.93	1.17867	1
2	2	0	30	28.2	96	101	117	63	5.2	5.3	9.5	6.3	3.2	0.71	4.1	25	15	5	#NULL!	139.38	2.19556	2
2	2	1	46	31.7	104	108	106	71	4.6	6	10.3	5.4	2.33	1.89	2.5	27	21	24	#NULL!	957.78	2.10578	2
2	2	2	41	33.6	112	118	114	84	8	6.9	20.4	5.4	1.09	1.09	3.8	40	24	14	#NULL!	#NULL!	7.25333	2
1	2	2	47	28.6	98	108	149	97	8	7.5	21.8	5.2	1.24	1.31	3.3	48	27	2	#NULL!	#NULL!	7.75111	2
2	3	1	41	31.3	104	109	155	96	5	6	8.8	4.6	0.91	1.28	2.9	23	20	6	#NULL!	625.52	1.95556	1
2	3	1	42	28.9	98	97	135	78	4.7	6	5.1	5.3	1.26	1.08	3.6	34	22	2	#NULL!	860.66	1.06533	1
1	3	1	42	25.8	88	96	119	76	5.2	6.2	7.5	5	1.24	1.06	3.4	49	25	8	#NULL!	676.31	1.73333	1
2	3	1	44	26.2	88	96	133	80	4.7	5.8	3.7	5.1	0.8	1.54	3.2	33	20	2	#NULL!	468.83	0.772889	1
2	3	1	51	28.2	94.5	101	139	82	5	5.7	5.5	6.1	2.3	1.27	3.8	33	22	2	#NULL!	829.91	1.22222	1
1	1	1	34	33	106	115	153	93	6.5	6.1	10.4	4.3	1.08	0.83	3	58	35	3	#NULL!	711.17	3.00444	2
2	3	2	61	20.8	81	85	159	81	7.4	7.7	3.2	5.2	0.99	1.25	3.5	21	16	1	#NULL!	#NULL!	1.05244	1
2	3	2	46	26.8	83.5	95	205	100	17.1	12.5	12	4.4	1.38	1.24	2.5	39	21	5	#NULL!	#NULL!	9.12	2
1	3	1	42	25.7	86	98	152	71	5.8	5.9	3.8	4.9	2.3	0.84	3	28	25	2	#NULL!	656.5	0.979556	1
2	3	1	52	25.7	84	98	216	116	5.2	6	12.7	6.2	1.03	1.66	4.1	64	46	1	#NULL!	485.56	2.93511	2
2	2	2	46	27.8	98	104	183	98	9.4	9.4	15.9	7.2	2.27	0.9	5.3	37	23	8	#NULL!	#NULL!	6.64267	2
1	2	0	42	23.9	87	93	140	88	4.9	5.4	5.3	5.4	4.25	0.97	2.5	36	24	1	#NULL!	894.29	1.15422	1
1	3	1	46	32	98	104	213	136	5.8	6.1	11	5	3.27	0.65	2.9	51	30	2	#NULL!	408.93	2.83556	2
1	3	1	48	27	88	92	140	81	5.7	6	7.1	5.6	7.01	0.75	#NULL!	59	35	1	#NULL!	1153.62	1.79867	1
2	2	2	56	21.3	87	89	146	76	19	13.5	4.2	6.6	1.51	1.07	4.8	25	14	3.3	#NULL!	798.95	3.54667	2
1	3	2	55	26.4	100	108	146	85	8.6	8.7	9.1	6.5	0.92	1.59	4.5	41	27	3	#NULL!	#NULL!	3.47822	2
1	2	2	54	28.5	103	109	113	69	8.4	7.8	13.4	3.4	1.28	0.76	2.1	49	24	2	#NULL!	1360.28	5.00267	2
2	2	0	44	30.6	80	104	116	86	4.9	5.2	9.5	4.6	0.62	1.7	2.6	25	14	3	#NULL!	514.51	2.06889	2
2	3	0	46	26.8	81	96	151	87	5.4	5.5	10.6	5	0.76	1.57	3.1	25	17	2	#NULL!	594.96	2.544	2
2	3	2	52	23.5	82	91	175	95	6.6	6.7	5.8	4.8	0.76	1.77	2.7	29	22	4	#NULL!	#NULL!	1.70133	1
2	2	2	49	43.5	125	127	189	104	12.9	12.5	28.3	6.1	3.78	0.92	3.5	37	20	3	#NULL!	#NULL!	16.2253	2
2	2	0	40	26.2	91	101	143	97	4.7	5.4	10	5.2	1.34	1.02	3.6	41	19	2	#NULL!	781.83	2.08889	2
2	3	0	38	30.1	100	111.5	145	87	4.8	5.1	9.2	5.4	1.13	0.98	3.9	28	20	2	#NULL!	391.99	1.96267	1
2	3	0	26	22.8	78	89	120	78	5.2	5.4	7.2	5.6	0.64	1.54	3.8	48	31	1	#NULL!	937.55	1.664	1
2	2	0	28	27	66	88	126	77	#NULL!	#NULL!	#NULL!	4.9	0.63	1.45	3.2	32	23	2	#NULL!	637.63	#NULL!	2
2	2	0	28	30.1	100	108	117	75	5.3	5.1	15.5	4.6	0.7	0.97	3.3	28	16	15	#NULL!	631.34	3.65111	2
2	1	1	52	42.4	125	132	127	84	6.3	6.1	12.7	4.9	0.72	1.4	3.2	32	20	22	#NULL!	615.73	3.556	2
1	2	0	27	26.9	95	104	148	91	4.6	5.2	15.6	4.8	1.94	1.25	2.7	51	20	1	#NULL!	512.55	3.18933	2
1	2	1	26	21.4	77	89	177	112	6.2	5.3	8.2	4.7	0.96	1.03	3.2	30	14	1	#NULL!	424.83	2.25956	2
2	1	1	46	33.3	99	110	129	81	5.7	5.4	7.5	4.4	1.33	0.87	2.9	29	20	4	#NULL!	1196.26	1.9	1
2	2	0	31	23.3	84	91	113	80	4.8	5.1	9.9	5.5	0.89	0.83	4.3	22	14	4	#NULL!	388.99	2.112	2
2	2	0	28	16.8	70	86	107	60	4.7	4.9	6.1	4.3	0.91	1.61	2.3	21	18	1	#NULL!	427.81	1.27422	1
2	2	2	38	25.6	86	90	131	80	5.8	5.8	20.5	6.3	1.19	1.14	4.6	31	18	2	#NULL!	#NULL!	5.28444	2
2	2	0	39	26.6	89	100	113	61	4.4	5.2	6.7	6.4	2.06	1.06	4.4	26	15	2	#NULL!	519.9	1.31022	1
2	2	0	28	18.1	68.5	83	107	70	4.6	5.1	6.4	3.9	0.6	1.14	2.5	26	17	1	#NULL!	532.12	1.30844	1
1	3	0	40	25.9	90	96	161	93	4.7	5.5	6.7	6.2	0.98	1.34	4.4	48	23	2	#NULL!	24.35	1.39956	1
1	2	2	60	25.6	80	83	139	83	12.5	11.3	20.7	3	1.58	0.8	1.5	63	29	1	#NULL!	#NULL!	11.5	2
1	2	0	27	26.5	91	115	146	96	4.9	5.1	6.1	4.6	0.81	0.8	3.4	56	19	2	#NULL!	669.55	1.32844	1
2	3	1	35	22.5	75	90	111	71	4.9	5.7	4.7	5.8	1.32	1.34	3.9	34	24	18	#NULL!	492.93	1.02356	1
2	2	0	45	25.6	85	100	124	77	5.2	5.2	4	5.5	0.98	1.31	3.7	33	16	1	#NULL!	674.38	0.924444	1
2	2	0	33	21.8	73	85	100	66	4.7	5.2	5.4	4.2	0.41	1.71	2.3	37	21	2	#NULL!	594.48	1.128	1
1	2	2	51	26.3	95	99	134	90	11.1	9.5	6.8	5.4	3.16	0.8	3.2	38	15	2	#NULL!	#NULL!	3.35467	2
1	2	0	33	29.8	94	95	108	81	4.8	5.4	5	5.4	0.98	0.85	4.1	47	28	3	#NULL!	345.85	1.06667	1
1	2	2	55	26.8	102	101	145	85	11	6.6	12.6	5.4	1.48	1.03	3.7	50	19	2	#NULL!	#NULL!	6.16	2
2	2	0	36	21	78	88	106	65	5	5.4	3.2	5.5	0.54	1.41	3.8	30	19	1	#NULL!	609.04	0.711111	1
2	3	1	53	30.8	94	110	130	84	4.9	5.7	11	6.6	1.3	1.16	4.8	46	21	9	#NULL!	662.3	2.39556	2
2	3	1	51	23.7	80	92	199	124	5.1	6	10.6	6.8	1.53	1.75	4.4	38	20	3	#NULL!	1471.51	2.40267	2
2	2	0	32	42.1	112	128	134	98	4.9	5.4	10.5	7.5	2.49	0.95	5.4	35	17	7	#NULL!	205.92	2.28667	2
2	3	0	38	18.9	72	85	139	87	4.8	5.1	5.9	3.7	0.92	1.53	1.8	32	16	1	#NULL!	429.79	1.25867	1
2	3	1	39	25.3	80	88	114	67	4.8	5.8	6.5	4.1	0.94	0.9	2.8	40	17	1	#NULL!	71.84	1.38667	1
1	3	1	33	26.8	86	92	154	91	4.9	5.8	8.5	4.3	3.95	0.6	1.9	88	33	2	#NULL!	1579.71	1.85111	1
2	3	0	31	28.9	89	98	130	77	5.3	5.6	7.6	5.4	1.44	1.1	3.6	36	17	4	#NULL!	444.15	1.79022	1
2	3	0	30	25.9	82	97	115	79	4.5	5.5	10.6	5.2	2.72	1.58	2.4	29	18	13	#NULL!	533.1	2.12	2
1	3	0	45	21.1	75	83	122	67	5.1	5.3	4.8	6.6	1.38	1.33	4.6	74	34	4	#NULL!	329.18	1.088	1
2	3	1	36	26.4	83	92	121	71	4.8	6	12.8	5.2	2.42	1.14	3	35	17	5	#NULL!	654.57	2.73067	2
2	3	0	28	21.7	73	87	118	68	4.7	5.2	3.8	5.2	0.39	1.89	3.1	29	20	14	#NULL!	1017.9	0.793778	1
2	3	0	59	26.4	93	95	168	101	4.8	5.6	1.6	5.5	0.64	1.47	3.7	38	24	2	#NULL!	687.42	0.341333	1
1	2	2	37	26.8	91	98	136	72	7.4	6.2	8.1	6.3	1.23	1.12	4.6	42	25	2	#NULL!	#NULL!	2.664	2
1	3	1	39	28.7	87	96	141	93	4.9	5.8	11.4	5.6	1.91	0.99	3.7	66	27	2	#NULL!	655.53	2.48267	2
1	2	0	34	22.1	83	86	125	82	4.7	5.3	3.6	4.4	1.52	0.94	2.8	40	15	#NULL!	#NULL!	771.25	0.752	1
2	3	2	56	21.9	76	89	192	94	14.7	11.1	2.4	6	2.16	1.57	3.4	32	17	2	#NULL!	#NULL!	1.568	1
1	2	2	40	21.4	84	92	130	83	8	6.8	6.2	4.1	1.71	0.77	2.6	48	20	1	#NULL!	#NULL!	2.20444	2
2	3	1	42	26.8	90	96	124	76	5.9	5.6	9	5	1.58	1	3.3	37	21	4	#NULL!	405.95	2.36	2
1	3	2	46	30.1	100	100	145	91	9.1	10	7.7	8	9.71	0.64	#NULL!	40	23	2	#NULL!	1299.42	3.11422	2
2	3	2	59	24.1	84	88	136	74	10.2	8.1	15.3	5.3	2.74	0.74	3.3	74	29	2	#NULL!	#NULL!	6.936	2
2	3	2	53	25.1	85	89	125	78	15.2	12.7	6.2	5.1	0.96	1.41	3.3	50	20	3	#NULL!	#NULL!	4.18844	2
2	2	0	27	29	96	101	106	76	4.9	4.8	17.8	4.4	2.37	0.86	2.5	42	24	6	#NULL!	578.44	3.87644	2
1	3	1	59	29.3	98	97	174	97	5.6	5.9	11.3	4.5	1.1	0.86	3.1	58	23	2	#NULL!	556.53	2.81244	2
2	3	1	44	28.1	90	101	186	109	5.7	5.4	14.2	5	1.59	1.11	3.2	70	26	3	#NULL!	1117.79	3.59733	2
2	2	0	41	17.2	70	79	95	61	4	5.3	2.1	5.2	1.33	1.08	3.5	24	19	10	#NULL!	442.67	0.373333	1
1	3	1	40	25	83	85	125	83	5.4	5.9	7.3	5.6	2.86	0.99	3.3	55	24	2	#NULL!	650.7	1.752	1
2	3	1	34	26.9	85	99	94	66	4.8	5.7	12.5	6.2	1.08	1.4	4.3	29	16	14	#NULL!	555.55	2.66667	2
1	3	0	47	23.6	90	92	154	87	5.4	5.5	5.1	4.3	1.45	1.24	2.4	51	23	1	#NULL!	287.95	1.224	1
1	3	2	37	27.1	85	86	144	92	13.6	10.4	4.5	8	4.14	0.89	5.2	46	14	2	#NULL!	#NULL!	2.72	2
1	3	1	37	25.4	84	85	157	93	5.8	5.5	11	5.8	1.95	1.41	3.5	65	23	2	#NULL!	348.87	2.83556	2
2	3	0	34	29.2	95	103	114	84	5.2	5.5	4.8	5.9	1.08	1.1	4.3	41	13	4	#NULL!	137.19	1.10933	1
2	3	0	36	22	79	90	114	71	5.2	5.2	3.9	4.8	0.8	1.12	3.3	29	14	2	#NULL!	635.21	0.901333	1
2	3	0	41	25.2	82	94	130	80	4.4	5.6	2.3	4.4	0.62	1.83	2.3	28	18	2	#NULL!	713.95	0.449778	1
2	3	1	36	26	86	92	126	92	5.4	5.7	4.5	5.4	1.43	1.24	3.5	32	16	2	#NULL!	479.66	1.08	1
1	3	1	37	26.9	90	90	131	79	4.9	5.8	8	4.3	0.92	1.46	2.4	78	29	2	#NULL!	641.5	1.74222	1
2	3	1	46	23.1	82	91	117	81	5.1	6.1	5.9	6.1	1.59	2.07	3.3	30	15	2	#NULL!	761.63	1.33733	1
2	3	2	55	28.8	93	100	148	101	10	10.1	4.4	8.6	3.16	1.57	5.6	49	24	5	#NULL!	#NULL!	1.95556	1
1	3	1	35	22.2	82	91	153	88	5	5.8	6	7.2	1.51	1.18	5.3	38	24	1	#NULL!	730.81	1.33333	1
1	3	2	57	25.4	92	97	143	77	9	8.8	17.6	4.3	4.43	0.8	1.5	86	38	2	#NULL!	#NULL!	7.04	2
2	3	0	43	22.9	80	91	108	68	5.2	5.2	3.3	5.1	1.04	1.84	2.8	47	24	4	#NULL!	609.53	0.762667	1
2	2	0	39	22.8	93	96	127	80	4.6	5.4	4.4	3.9	1.01	1.08	2.4	32	18	1	#NULL!	454.53	0.899556	1
2	3	0	39	31.2	92	112	132	74	4.7	5.4	10.2	5.5	1.81	1.14	3.5	48	24	5	#NULL!	690.31	2.13067	2
1	2	2	58	25	97	100	151	107	7.6	6.9	21.4	3.6	2.53	0.69	1.8	65	36	1	#NULL!	#NULL!	7.22844	2
1	2	2	49	21.8	83	90	156	96	12	10.5	7.5	5.1	3.35	1.11	2.5	45	22	1	#NULL!	#NULL!	4	2
1	3	1	40	27.7	98	95	148	89	5.5	5.8	10.1	5.8	8.33	0.77	#NULL!	59	20	1	#NULL!	715.39	2.46889	2
2	3	1	41	25	81	97	174	115	5.2	5.7	5.8	5.4	0.9	1.35	3.6	47	32	3	#NULL!	209.08	1.34044	1
1	2	2	49	35.7	114	120	139	82	6.2	7.4	12.5	2.8	1.13	0.92	1.4	36	16	1	#NULL!	2262.23	3.44444	2
2	1	#NULL!	44	31.2	99	117	130	77	4.8	5.5	7.2	4.7	0.82	0.88	3.4	28	11	3	#NULL!	1562.99	1.536	1
1	2	2	49	26.8	94	98	155	90	7	7.2	9.4	4.8	1.44	1.17	3	36	15	1	#NULL!	#NULL!	2.92444	2
1	3	2	48	31.9	100	116	147	90	8.1	8.2	7.7	4.1	1.3	0.94	2.6	51	27	2	#NULL!	#NULL!	2.772	2
1	3	1	43	32.1	99	101	147	95	5.5	6.3	12	5.7	1.79	0.89	4	68	27	3	#NULL!	991.9	2.93333	2
2	3	1	43	24.4	77	94	127	67	5	6	5.5	4.5	0.93	1.46	2.6	34	15	1	#NULL!	315.48	1.22222	1
2	3	0	30	20.9	71	95	117	73	4.6	5.5	7.4	6	0.64	1.35	4.4	31	15	3	#NULL!	469.33	1.51289	1
1	3	2	50	25.9	83	90	158	99	11	10.8	4.9	6.7	4.28	0.98	3.8	41	18	2	#NULL!	#NULL!	2.39556	2
2	3	1	30	24	74	90	140	97	4.4	6	3.8	6.5	2.34	1.26	4.2	32	18	2	#NULL!	600.3	0.743111	1
1	3	1	27	23.1	75	89	130	77	5.8	5.9	3.4	5.4	1.25	1.37	3.5	81	35	1	#NULL!	704.3	0.876444	1
1	3	#NULL!	35	30.8	100	103	146	91	5.6	6.3	11.7	5.7	2.37	0.63	4	64	21	4	#NULL!	802.03	2.912	2
2	3	1	41	28.7	88	101	114	81	5	5.8	6.8	3.7	1.34	0.91	2.2	34	20	2	#NULL!	1097.49	1.51111	1
2	3	1	35	26.2	91	101	119	78	4.6	6.3	7.2	4.7	0.6	1.17	3.3	53	26	6	#NULL!	245.16	1.472	1
1	3	1	38	25.9	89	90	120	74	5.6	5	11.1	4.3	1.02	1.17	2.7	61	24	2	#NULL!	957.57	2.76267	2
2	3	1	51	27.1	96	101	160	103	5.7	6.3	9.6	4.3	0.87	1.16	2.7	132	61	3	#NULL!	770.75	2.432	2
2	3	1	39	26.3	89	100	136	85	5.8	6.3	5.4	6.9	1.36	1.46	4.8	39	23	3	#NULL!	930.53	1.392	1
2	3	1	38	24.4	87	100	116	73	6.3	6.2	12.2	5.5	1	0.98	4.1	35	17	6	#NULL!	837.15	3.416	2
1	2	2	47	30.9	107	100	138	82	9.2	7.5	8.2	4.8	1.99	0.84	3.1	62	23	1	#NULL!	#NULL!	3.35289	2
1	3	2	40	32.4	90	100	122	67	5.7	5.9	10.1	3.7	1.38	0.83	2.2	38	16	2	#NULL!	#NULL!	2.55867	2
2	3	2	57	25.2	83	90	159	96	8.7	8.8	9	6.8	1.71	0.86	5.2	57	24	2	#NULL!	#NULL!	3.48	2
2	1	1	49	25	82	92	131	75	4.9	5.8	6	4.5	1.34	1.1	2.8	71	43	3	#NULL!	2124.96	1.30667	1
1	3	1	38	27.5	90	100	157	98	5.8	5.8	10	4.9	1.3	0.78	3.5	45	24	2	#NULL!	626.41	2.57778	2
1	3	1	48	30.2	102	108	128	84	5.6	6.1	14.1	5.6	2.04	0.96	3.7	57	24	3	#NULL!	943.8	3.50933	2
1	2	#NULL!	52	31.3	107	108	142	88	8.6	8.5	16.5	5	1.25	0.99	3.4	77	47	5	#NULL!	#NULL!	6.30667	2
2	3	1	47	28.5	94	106	124	86	5.5	6.2	7.4	6.2	3.09	0.96	3.8	30	15	2	#NULL!	629.39	1.80889	1
2	3	0	36	27.7	83	102	129	86	4.8	5.4	7.2	5.1	1.52	1.45	3	42	18	1	#NULL!	676.99	1.536	1
2	3	1	49	32	90	111	126	71	5	6.2	5.1	5.9	1.17	1.37	4	29	16	3	#NULL!	722.45	1.13333	1
2	3	1	41	27.7	90	94	149	92	5.4	5.9	4.6	6	0.71	2.25	3.4	56	33	3	#NULL!	1041.26	1.104	1
1	2	2	50	27.5	100	102	164	98	7.4	6.4	14.5	7.2	5.21	0.69	#NULL!	97	54	2	#NULL!	#NULL!	4.76889	2
2	3	0	30	22.3	73	88	107	66	4.9	5.6	4.5	5.1	1.51	1.18	3.2	30	19	2	#NULL!	372.09	0.98	1
1	3	1	34	29.2	91	96	119	81	5.9	5.9	13.5	5.6	3.39	0.6	3.5	101	39	2	#NULL!	961.5	3.54	2
1	3	0	49	25.1	81	90	120	72	5.1	5.3	3.8	5.2	0.87	1.13	3.7	41	25	2	#NULL!	792.9	0.861333	1
2	2	0	33	28.6	107	107	106	69	4.9	5.2	5.5	3.9	1.48	0.96	2.3	34	18	2	#NULL!	616.47	1.19778	1
1	3	0	30	28.6	89	92	142	97	5.3	5	8.1	5.7	3.09	0.87	3.4	155	63	2	#NULL!	787.48	1.908	1
1	2	0	32	23.4	79	86	143	86	5	5.2	6.4	5.2	1.22	0.83	3.8	37	17	2	#NULL!	709.12	1.42222	1
1	2	2	33	23.3	82	86	161	86	7.1	7.3	10.2	6.3	1.94	1.08	4.3	55	30	3	#NULL!	#NULL!	3.21867	2
1	2	0	29	22.8	72	84	128	84	4.8	4.9	5.1	4	1.07	0.82	2.7	48	31	1	#NULL!	939.87	1.088	1
1	2	0	40	23	84	84	140	80	5	5.2	4.3	5.6	0.93	1.26	3.9	47	23	1	#NULL!	1047.17	0.955556	1
1	2	0	36	26	91	93	121	86	5.4	5.3	6.2	5.5	2.8	0.83	3.4	40	20	1	#NULL!	1672.42	1.488	1
1	2	2	40	24.1	94	94	165	95	11	10	5.9	5.6	1.4	1.04	3.9	52	20	4	#NULL!	#NULL!	2.88444	2
1	2	0	34	21.7	80	89	149	91	5.4	5	3.8	4.1	1.31	0.87	2.6	47	23	2	#NULL!	509.3	0.912	1
1	2	1	40	20.4	80	82	145	98	5.9	4.7	3.8	4.6	2.58	0.79	2.6	36	25	1	#NULL!	187.01	0.996444	1
1	2	0	41	20.8	86	94	149	89	4.6	5.2	4.6	4.6	0.65	1.13	3.2	53	18	2	#NULL!	1063.94	0.940444	1
1	2	2	49	24.5	90	98	144	77	7.8	8.6	8.2	5.8	3.37	0.91	3.4	47	22	2	#NULL!	#NULL!	2.84267	2
1	2	0	29	26	92	95	121	72	4.2	5.2	4.3	2.9	0.76	0.62	1.9	48	30	3	#NULL!	436.63	0.802667	1
1	2	0	34	23.8	91	97	143	78	5	4.9	10.5	3.9	1.59	0.69	2.5	44	20	4	#NULL!	640.32	2.33333	2
1	2	0	29	22.1	80	88	119	65	4.7	5.1	4.8	3.6	0.63	0.9	2.4	40	20	2	#NULL!	705.17	1.00267	1
2	3	0	41	26.4	87.5	100	133	73	4.8	5.6	4.6	6.6	1.55	1.6	4.3	34	18	1	#NULL!	1006.77	0.981333	1
2	3	0	25	20	67	87	114	67	4.1	5.6	3	5.9	0.66	1.64	4	29	22	3	#NULL!	161.66	0.546667	1
1	2	0	34	34	106	106	146	103	4.6	5.4	6.4	4.4	1.45	0.75	3	42	21	3	#NULL!	1027.95	1.30844	1
1	2	0	30	25.8	93	98	158	113	4.5	5	10.4	4.9	1.61	1.22	2.9	44	20	2	#NULL!	506.27	2.08	2
2	3	1	37	24.2	80	91	231	131	6.2	5.5	5.2	6.3	1.51	1.27	4.3	32	17	2	#NULL!	881.88	1.43289	1
1	2	0	33	19.9	80	89	133	76	5	5.3	3.5	3.3	0.54	0.95	2.1	34	18	2	#NULL!	361.65	0.777778	1
2	3	0	33	20.8	68	85	156	97	5.4	5.2	3.4	4.3	0.85	1.5	2.4	31	17	2	#NULL!	709.12	0.816	1
2	2	0	29	23.7	78.5	100	104	63	4.9	4.9	5	3.6	1.1	0.87	2.2	31	12	3	#NULL!	378.85	1.08889	1
1	2	0	33	22.8	83	96	136	82	4.9	5.2	4	5.2	0.82	1.44	3.4	36	20	1	#NULL!	370	0.871111	1
1	2	0	26	26.9	89	100	134	77	5.4	5.2	16.6	3.6	1.72	1.04	1.8	51	37	2	#NULL!	389.76	3.984	2
1	2	1	38	24.7	89	103	176	103	5.8	5.3	7.4	4.1	2.57	0.88	2.1	54	25	1	#NULL!	577.58	1.90756	1
1	2	0	38	24.6	92	107	185	112	5.4	4.7	7.9	3.7	0.8	1.37	2	110	36	2	#NULL!	519.39	1.896	1
1	2	2	40	21.8	78	93	123	81	5.6	9	6.1	3.3	1.41	0.84	1.8	77	36	10	#NULL!	2825.68	1.51822	1
2	3	1	29	24	86	92	120	82	5.7	5.8	5.7	5.6	1.15	1.2	3.9	27	14	1	#NULL!	494.64	1.444	1
2	3	1	46	29.9	95	103	215	147	6.1	5.9	7.2	6.3	0.77	1.67	4.3	51	28	4	#NULL!	789.45	1.952	1
2	3	0	23	23.8	83	100	124	76	5	5.4	7.5	5.4	0.65	2.35	2.8	34	18	1	#NULL!	523.41	1.66667	1
1	2	1	30	22.5	84	94	148	81	5.5	5.3	7.8	4.7	1.42	0.97	3.1	52	28	4	#NULL!	914.31	1.90667	1
1	2	0	29	25	92	99	133	75	4.7	5.3	9.4	4.3	1.33	0.7	3	44	26	3	#NULL!	838.14	1.96356	1
1	2	0	29	27.9	96	105	156	79	4.9	5.2	5.6	4.9	1.19	1.02	3.3	45	29	1	#NULL!	921.19	1.21956	1
1	2	0	33	24.4	91	99	142	96	5.2	5.1	5.8	4	1.1	1.14	2.4	71	29	2	#NULL!	1039.29	1.34044	1
1	3	0	57	27	94	104	213	129	5.1	5.4	9.7	5.1	1.19	0.95	3.6	62	24	3	#NULL!	709.62	2.19867	2
2	3	1	45	25	83	96	154	90	5.2	5.8	6.1	7	2.67	0.86	4.9	53	22	1	#NULL!	303.57	1.40978	1
2	3	1	48	26.1	90	95	160	97	5.9	5.8	12.4	6.2	3.85	0.97	3.5	38	18	1	#NULL!	744.15	3.25156	2
1	3	1	31	30.2	97	105	144	93	5.8	5.5	14.1	3.9	1.51	0.87	2.3	73	34	2	#NULL!	1026.47	3.63467	2
1	3	1	35	28.9	98	114	139	98	5.6	5.3	5.5	4.1	1.04	0.93	2.7	42	23	1	#NULL!	900.06	1.36889	1
2	3	0	32	21.1	76	95	118	80	5.4	5.5	3.5	5	0.68	1.51	3.2	36	21	1	#NULL!	478.93	0.84	1
2	3	0	24	21	77	95	119	79	4.9	4.3	4.2	4.5	0.6	1.41	2.8	32	19	2	#NULL!	321.66	0.914667	1
1	2	0	24	20.5	91	95	125	79	4.9	4.5	6	3.7	1.35	0.88	2.2	48	21	2	#NULL!	872.05	1.30667	1
1	2	0	32	21.1	79	92	118	70	4.9	5.3	5.5	6.1	1.04	1.3	4.3	83	32	1	#NULL!	622.44	1.19778	1
1	2	2	35	27.8	100	100	126	72	9.6	8.6	5.6	4.5	1.17	0.85	3.1	44	23	2	#NULL!	#NULL!	2.38933	2
1	2	0	35	24	83	96	111	72	4	5.1	18	4.3	0.73	1.13	2.8	43	23	2	#NULL!	596.05	3.2	2
1	2	0	36	25.5	97	105	130	74	4.6	5.1	4.9	4.4	0.93	1.09	2.9	38	19	2	#NULL!	853.37	1.00178	1
2	3	1	29	25.8	81	95	129	78	4.6	5.8	8.7	4.2	2.09	0.98	2.3	32	14	3	#NULL!	579.08	1.77867	1
2	3	0	25	19.4	73	89	126	70	4.7	5.4	2.2	4.4	0.76	1.58	2.5	30	19	1	#NULL!	493.13	0.459556	1
2	3	0	34	23.8	80	94	124	74	5	5.6	7.7	4.3	0.95	1.63	2.2	36	22	2	#NULL!	570.58	1.71111	1
2	3	0	31	21.7	84	95	149	100	4.4	5.1	3.6	5	0.84	1.62	3	41	28	1	#NULL!	809.13	0.704	1
2	3	0	33	22.2	84	95	147	86	5	5.4	4	6.2	0.81	2.36	3.5	31	21	1	#NULL!	869.1	0.888889	1
2	3	2	43	32.6	109	114	136	84	5.9	8	4.4	7	2.68	1.27	4.5	35	19	6	#NULL!	#NULL!	1.15378	1
1	2	2	43	27.5	96	100	121	79	8.9	9.1	8.2	5.8	2.5	0.7	4	51	21	3	#NULL!	#NULL!	3.24356	2
1	3	1	41	27.3	89	99	148	92	5.2	6.1	12.6	4	4.43	0.71	1.3	47	19	1	#NULL!	1005.3	2.912	2
2	3	1	38	26.3	82	96	129	85	4.8	5.7	7.3	4.3	1.08	0.89	2.9	32	18	3	#NULL!	558.57	1.55733	1
2	2	1	47	27.8	100	100	160	99	5.8	5.2	11.3	5.4	2.14	0.85	3.6	40	21	5	#NULL!	609.5	2.91289	2
2	3	1	38	32.9	95	115	154	90	5.7	5.5	13.9	6.3	1.76	1.46	4	45	21	6	#NULL!	531.47	3.52133	2
1	2	2	33	39	124	125	130	76	7.5	7.4	11.8	5.4	1.83	0.81	3.8	87	41	7	#NULL!	#NULL!	3.93333	2
2	3	0	49	25.9	89	98	168	110	4.8	5.5	3.7	5.4	0.96	1.94	3	51	25	1	#NULL!	703.69	0.789333	1
1	3	0	54	27.9	98	100	115	73	4.8	5.5	8.6	6.3	1.87	0.92	4.5	84	39	2	#NULL!	1413.7	1.83467	1
2	3	0	30	28.2	88	98	112	81	4.6	5.5	9.8	5.7	0.8	0.97	4.4	30	13	2	#NULL!	260.45	2.00356	2
2	3	1	27	19.9	76	87	106	74	4.7	5.8	6	4.2	1.05	1.21	2.5	29	18	1	#NULL!	359.56	1.25333	1
2	3	0	25	25.5	#NULL!	100.2	99	63	4.4	5.1	4.1	5	0.99	1.77	2.8	30	21	2	#NULL!	287.5	0.801778	1
1	3	0	31	26.8	90	99	129	75	4.6	5	3.8	4.3	0.8	0.96	3	54	23	1	#NULL!	1026.47	0.776889	1
2	3	0	37	22.6	85.5	98	128	80	5	5.4	4.6	4.2	0.68	1.61	2.3	31	18	5	#NULL!	455.53	1.02222	1
1	3	1	36	23.1	83	94	128	94	5.7	5.5	8.6	5.7	1.88	1.97	2.9	48	37	1	#NULL!	1120.27	2.17867	2
2	3	0	27	20.5	77	93	113	77	4.6	5.1	5.4	3.7	0.61	1.36	2.1	31	20	1	#NULL!	817	1.104	1
2	3	1	48	21.3	73	87	144	90	5	5.8	4.1	4.5	0.42	2.23	2.1	39	15	1	#NULL!	364.79	0.911111	1
1	3	1	43	27.3	93	93	163	106	6.1	6	8.8	6.1	0.86	1.47	4.2	46	24	1	#NULL!	1100.49	2.38578	2
1	3	1	43	28.1	97	97	140	79	5.6	5.6	9	5.3	1.95	0.69	3.7	53	22	2	#NULL!	701.61	2.24	2
1	3	1	48	26.3	90	95	128	80	5.8	5.7	7.8	5	2.89	0.88	2.8	93	74	2	#NULL!	433.31	2.01067	2
1	3	2	49	30	103	103	155	90	13.1	11.1	7	5.9	2.86	0.75	3.8	57	24	3	#NULL!	#NULL!	4.07556	2
1	3	0	41	23.3	83.5	92	105	67	5.2	5.5	10.9	5	2.82	0.79	2.9	67	29	2	#NULL!	1032.84	2.51911	2
2	3	2	52	33.8	107	113	222	126	11.6	8	36.2	5.5	2.2	1.02	3.5	105	61	14	#NULL!	#NULL!	18.6631	2
1	3	1	32	27	89	103	134	81	5.6	5	6.9	4.2	1.46	0.68	2.9	66	33	1	#NULL!	475.15	1.71733	1
1	3	1	46	23.9	83	95	114	76	5.4	5.8	7.9	6.8	2.36	0.91	4.8	52	29	1	#NULL!	928.53	1.896	1
2	3	2	36	33.7	99	110	124	88	11.6	9	12.3	5.9	2.55	0.97	3.8	36	17	3	#NULL!	#NULL!	6.34133	2
1	3	1	38	28.1	90	100	138	84	5.6	5.6	11.5	4.7	3.31	0.85	2.3	70	33	2	#NULL!	1073.35	2.86222	2
2	3	1	38	25.9	86	97	135	81	5.2	5.8	6.2	5.9	2.33	1.48	3.4	34	19	1	#NULL!	560.18	1.43289	1
1	3	1	46	24.2	83	90	110	67	5.2	5.7	4	6.5	1.74	1.1	4.6	72	32	1	#NULL!	150.58	0.924444	1
2	3	1	53	20.8	80	93	118	73	5.3	5.9	4.8	5.7	0.8	1.79	3.5	37	23	2	#NULL!	573.86	1.13067	1
1	2	0	43	32.2	110	110	127	77	5.1	5.1	23.8	5.4	0.95	0.93	4	48	23	6	#NULL!	902.44	5.39467	2
2	2	0	29	29.8	92	107	114	78	5.2	5.3	10.4	5.2	1.77	0.87	3.5	60	35	8	#NULL!	713.39	2.40356	2
2	3	1	57	25.7	90	99	122	73	5.4	5.9	6.8	7.82	3.56	1.31	4.9	73.6	32	4.2	#NULL!	1186.77	1.632	1
2	3	1	53	22.5	78	94.5	114	64	5.5	5.9	3.9	5.2	1.1	1.55	3.2	62.63	32.83	1.8	#NULL!	800.63	0.953333	1
2	1	2	53	30.8	98	100	138	80	6.5	8	26	4.2	2.69	0.99	2	109	46	1	#NULL!	#NULL!	7.51111	2
2	1	2	56	39.1	118	118	185	121	7.1	6.7	6	4.9	1.89	1.24	2.8	42	21	6	#NULL!	#NULL!	1.89333	1
1	1	2	64	26.7	#NULL!	#NULL!	132	61	5.9	7	53.9	2.9	1.38	0.57	1.7	63	23	1	#NULL!	1554.92	14.1338	2
1	1	2	39	27.3	100	113	117	76	6.7	7	5.4	4.2	1.79	0.87	2.5	44	19	1	#NULL!	#NULL!	1.608	1
2	1	0	61	33.6	99	115	105	69	5	5.3	3.9	4.8	1.17	1.36	2.9	35	22	10	#NULL!	446.49	0.866667	1
2	1	2	62	29.9	95	103	121	64	8.4	9.7	11	4.9	1.46	1.3	2.9	47	20	4	#NULL!	#NULL!	4.10667	2
2	1	2	65	46.9	120	141	96	63	16.3	13.5	20.4	4.4	1.2	1.23	2.6	35	20	13	#NULL!	#NULL!	14.7787	2
2	1	2	65	30.3	103	103	133	77	5.8	6.7	7.4	3.2	2.41	0.84	1.3	38	18	2	#NULL!	#NULL!	1.90756	1
2	1	2	80	30.2	102	108	170	113	9	8.9	10	4.6	0.99	1.31	2.8	44	21	4	#NULL!	#NULL!	4	2
1	1	2	55	24.7	93	99	144	86	6.4	5.8	3	4.4	0.62	1.47	2.6	28	12	2	#NULL!	#NULL!	0.853333	1
1	1	2	55	29.9	110	112	149	83	12.3	9.4	7	4	1.33	0.96	2.4	56	31	6	#NULL!	#NULL!	3.82667	2
2	1	2	54	39.8	114	120	137	80	17.7	12.7	63.2	4.4	1.52	1.34	2.4	54	25	19	#NULL!	#NULL!	49.7173	2
2	1	2	63	33.1	108	118	153	88	6.3	7.2	15.9	2.9	1.01	1.2	1.2	40	23	3	#NULL!	1950.17	4.452	2
1	1	2	71	26.5	93.5	96	152	84	7.4	8.2	4.8	6.2	2.57	1.26	3.8	35	20	1	#NULL!	#NULL!	1.57867	1
2	1	2	72	37.3	118	130	146	80	9.2	8.1	20.9	4.5	1.65	1.34	2.4	41	20	10	#NULL!	#NULL!	8.54578	2
2	1	0	54	29.4	89	107	135	90	5	5.4	4	4.7	0.81	1.2	3.1	32	20	33	#NULL!	1524.98	0.888889	1
2	1	0	49	24.3	76.5	98	104	68	4.1	5.6	2.9	5.1	0.73	2.14	2.6	35	16	2	#NULL!	2401.16	0.528444	1
2	1	2	54	39.3	117	127	116	80	4.8	5.9	10.1	4.6	1.15	1.48	2.6	41	23	4	#NULL!	#NULL!	2.15467	2
1	1	2	62	35.2	120	120	149	76	5.3	12	82.2	4.8	2.39	0.59	3.1	51	22	10	#NULL!	#NULL!	19.3627	2
2	1	2	58	39.9	117.5	126	130	87	7	7.2	20.9	4.3	1.99	1.18	2.2	46	19	8	#NULL!	#NULL!	6.50222	2
1	1	2	48	40.6	116	117.5	135	96	14	11.1	11.2	7.8	2.4	1.04	5.7	73	31	5	#NULL!	3250.59	6.96889	2
1	1	2	57	26.9	93.5	96.5	151	85	13.8	11.2	14.3	3.8	1.21	0.82	2.4	37	18	6	#NULL!	#NULL!	8.77067	2
1	1	2	50	40.3	139	139	143	78	12	10	23.2	3.4	2.05	0.51	2	45	21	21	#NULL!	2206.65	12.3733	2
2	1	2	74	33.9	98	116	124	85	6.4	9.5	12	3.3	1.32	0.8	1.9	37	19	10	#NULL!	#NULL!	3.41333	2
2	1	2	45	37.7	109	122	111	75	7.6	7.2	17.3	4.7	3.17	1.3	2	44	29	3	#NULL!	#NULL!	5.84356	2
2	1	2	64	48.9	130.5	130.5	113	65	14.9	12.6	36.6	4.3	1.48	1.33	2.3	73	51	5	#NULL!	#NULL!	24.2373	2
1	1	2	77	26.5	101	101	138	68	7.7	6.5	8.9	3.7	1.19	1.2	2	41	20	3	#NULL!	#NULL!	3.04578	2
2	1	2	67	37.8	108	114	129	90	4.8	6.7	2.6	6.6	1.69	1.32	4.5	77	33	1	#NULL!	#NULL!	0.554667	1
2	1	2	53	36.2	112	126	125	84	6.5	6.5	11.5	5.3	0.78	1.77	3.2	34	15	5	#NULL!	#NULL!	3.32222	2
1	1	2	62	34.1	121	121	189	95	12.6	11.4	26.4	5	2.8	0.84	2.9	41	19	8	#NULL!	2055.71	14.784	2
1	1	1	68	35.7	120	122	135	72	5.2	5.7	9.2	2.9	0.6	1.04	1.6	47	27	10	#NULL!	2265.86	2.12622	2
2	1	2	58	32.6	108	111	136	71	7.5	7.2	5.9	3.8	1.51	1	2.1	44	24	4	#NULL!	#NULL!	1.96667	1
2	1	2	61	37.5	103	121	134	75	7.1	5.8	9.9	4.1	1.79	1.03	2.3	38	20	5	#NULL!	#NULL!	3.124	2
1	1	2	71	26.3	99	103	171	77	9.6	7	5.2	5	2.86	0.93	2.8	48	24	3	#NULL!	#NULL!	2.21867	2
2	1	2	75	40.1	127	127	106	71	8.1	8.1	3	5.1	2.07	1.3	2.9	32	18	24	#NULL!	#NULL!	1.08	1
2	#NULL!	0	55	32.2	#NULL!	#NULL!	#NULL!	#NULL!	#NULL!	#NULL!	#NULL!	#NULL!	#NULL!	#NULL!	#NULL!	#NULL!	#NULL!	#NULL!	#NULL!	648.69	#NULL!	2
1	1	2	57	28.4	97	102	140	83	8.6	10.5	8	3.9	0.81	0.77	2.8	39	19	2	#NULL!	#NULL!	3.05778	2
1	1	2	44	36.5	120	130	135	85	9.16	8.7	19.2	3.7	2.04	1.03	1.7	73.3	32	17	#NULL!	#NULL!	7.81653	2
2	1	2	62	32.9	108	119	200	97	11.35	8.3	6.8	3.9	1.3	1.71	1.6	55	25	2	#NULL!	#NULL!	3.43022	2
2	1	2	57	30.2	102.5	111	158	90	16	10.3	1.9	5	1.02	1.2	3.3	38	17	2	#NULL!	#NULL!	1.35111	1
2	1	2	80	43.4	110	140	138	83	8.8	6.9	18.4	5	1.71	1.31	2.9	37	16	10	#NULL!	#NULL!	7.19644	2
1	1	2	47	38.4	125	118	144	83	13.2	7.6	9.5	4.7	1.28	0.68	3.4	56	24	8	#NULL!	#NULL!	5.57333	2
2	1	2	64	40.4	135	132	137	68	11.1	9.3	12.6	5.3	1.91	1.04	3.4	28	12	9	#NULL!	#NULL!	6.216	2
1	1	2	65	26.5	103	99	130	76	8.5	8.5	4.3	4.4	0.74	1.15	2.9	34	18	1	#NULL!	3327.61	1.62444	1
1	1	2	58	35.6	121	124.5	143	86	6.6	6.6	15	3.8	0.79	1.11	2.3	45	19	5	#NULL!	#NULL!	4.4	2
1	1	2	69	30.1	104.5	101	127	79	6	6.4	11.3	3.6	1.1	1.32	1.8	53	26	1	#NULL!	1407.93	3.01333	2
2	1	2	56	39.8	115	124	124	92	8.2	8	26.7	4.1	1.88	0.8	2.4	34	19	32	#NULL!	#NULL!	9.73067	2
1	1	2	53	31.3	109	109	135	86	5.1	5.8	12.4	4.5	2.07	1.07	2.5	37	20	2	#NULL!	#NULL!	2.81067	2
1	1	2	61	30.2	105.5	112	159	92	6.8	6	6.3	4.9	1.4	1.23	3	62	34	4	#NULL!	#NULL!	1.904	1
1	1	2	63	39.3	122	130	125	77	14.4	8.2	19.7	2.9	1.3	0.67	1.6	59	28	8	#NULL!	#NULL!	12.608	2
2	1	2	53	35.7	108	120	129	87	7.6	6.4	11.4	4.1	1.69	1	2.3	59	18	3	#NULL!	#NULL!	3.85067	2
1	1	2	68	33.7	120	122	143	88	8.8	7.9	15.2	3.4	1.3	0.94	1.9	40	19	2	#NULL!	#NULL!	5.94489	2
2	1	2	56	37.2	100.5	121	143	85	9.4	10.1	7.1	4.2	0.99	1.09	2.7	30	20	8	#NULL!	#NULL!	2.96622	2
2	1	2	58	30.3	99.5	109	134	68	5.7	6.1	6	5.2	0.9	1.47	3.3	44	24	2	#NULL!	#NULL!	1.52	1
2	1	2	62	32	96	109	150	78	6	5.7	7.5	4.2	1.04	1.19	2.5	39	20	2	#NULL!	#NULL!	2	1
2	1	2	21	19.5	68.5	84	105	68	13.6	10.3	11.9	4.8	0.65	1.23	3.3	29	13	1	#NULL!	#NULL!	7.19289	2
1	1	2	70	37.7	124	129	204	97	13	8	24.2	3.9	2.76	0.82	1.8	40	18	1	#NULL!	#NULL!	13.9822	2
1	1	2	52	30.4	112	112	135	81	6	5.9	8.8	5.3	0.69	1.87	3.1	41	20	7	#NULL!	#NULL!	2.34667	2
1	1	2	72	25.1	109	104	128	66	9.7	7.7	8.7	5.7	1.73	0.93	4	34	21	4	#NULL!	2643.11	3.75067	2
2	1	2	59	33.6	110.5	110.5	184	99	11.9	11	10.1	4.7	1.34	0.97	3.1	33	17	30	#NULL!	#NULL!	5.34178	2
1	1	2	51	34.1	110	115	152	90	7.4	8.3	8.1	4.3	1.47	1.35	2.3	41	22	2	#NULL!	#NULL!	2.664	2
1	1	2	59	25.3	95	101.5	140	86	7.1	6.8	3.7	3	0.9	1.13	1.5	32	18	1	#NULL!	#NULL!	1.16756	1
2	1	2	67	33	108	114.5	190	67	6	7.5	44.6	3.1	1.28	1.12	1.4	44	26	1	#NULL!	#NULL!	11.8933	2
2	1	2	74	30	100.5	109	172	97	5.9	7.2	11.5	5.9	2.38	1.2	3.6	46	31	2	#NULL!	#NULL!	3.01556	2
1	1	2	82	29.4	104	100	193	96	6.1	7	7.6	4.1	1.46	1.09	2.3	36	18	1	#NULL!	#NULL!	2.06044	2
1	1	2	53	30.8	115	114	112	73	7.5	8.4	7	3.8	1.29	1.17	2	53	20	5	#NULL!	#NULL!	2.33333	2
2	1	2	51	37.7	115	124.5	174	69	14.3	10.3	11.5	7.8	2.21	0.8	6	34	19	7	#NULL!	3031.59	7.30889	2
1	1	1	56	23.6	94	99	155	101	5.9	5.8	9.9	4.8	1.31	1.09	3.1	65	26	2	#NULL!	1353.05	2.596	2
2	1	2	63	45.1	132	145.5	134	64	7.2	8.1	54	4.9	1.24	1.28	3.1	41	21	12	#NULL!	1684.45	17.28	2
1	1	2	59	24.8	92	99	115	71	6.2	6	5	3.8	1.5	1.17	1.9	60	19	2	#NULL!	2238.03	1.37778	1
2	1	2	60	31.8	100	133.5	123	76	5.9	6.5	9.4	3.8	1.02	1.28	2.1	44	24	3	#NULL!	#NULL!	2.46489	2
2	1	2	60	36.9	121	118	83	58	7.6	7.8	25.9	6.3	2.97	0.74	4.2	45	17	5	#NULL!	#NULL!	8.74844	2
2	1	2	64	34.7	112	129	164	100	6.7	6.5	6.8	4.8	0.63	2.04	2.5	47	30	2	#NULL!	1956.07	2.02489	2
2	1	2	62	38.6	106	107	182	109	5.3	6.3	10.4	7.5	2.18	1.2	5.3	49	35	5	#NULL!	#NULL!	2.44978	2
2	1	2	31	21.8	80	100.5	113	76	12.3	7.5	13.4	5.2	0.72	1.72	3.2	26	13	25	#NULL!	#NULL!	7.32533	2
1	1	2	59	32.5	103	116	116	75	6.3	5.9	9.9	3.5	1.56	1.16	1.6	33	17	3	#NULL!	#NULL!	2.772	2
2	1	2	61	37.2	109.5	120	116	76	9.8	7.3	8.5	4.1	0.96	1.07	2.6	28	15	12	#NULL!	#NULL!	3.70222	2
2	1	2	64	33.3	102	119	174	98	6.2	5.1	5.9	3.8	0.66	1.8	1.7	28	14	2	#NULL!	#NULL!	1.62578	1
1	1	2	55	40.5	124	130	110	63	9.3	9.1	32.1	3.9	1.17	1.02	2.3	47	21	13	#NULL!	#NULL!	13.268	2
2	1	2	62	36.3	117	116	153	80	5	9.4	11.5	4.9	1.09	1.47	2.9	62	37	3	#NULL!	#NULL!	2.55556	2
2	1	2	71	27.3	98.5	103	170	67	7.4	6.9	4.4	5	1.05	1.12	3.4	29	14	15	#NULL!	1712.33	1.44711	1
1	1	2	78	25	97	100	166	59	9	9.2	4.6	4.3	1.68	0.96	2.6	30	14	1	#NULL!	2909.28	1.84	1
2	1	2	67	54.1	160	#NULL!	107	61	9	9.2	15.8	4.5	1.15	1.79	2.2	53	25	9	#NULL!	638.3	6.32	2
1	1	2	82	29.5	110	103	150	69	17.1	6.9	10.4	3.8	0.56	1.23	2.3	38	13	4	#NULL!	1492.79	7.904	2
2	1	2	59	37.7	119	130	135	94	9.3	8.9	13.3	4.2	1.45	1.37	2.2	76	42	3	#NULL!	828.78	5.49733	2
1	1	2	74	21.7	96	98	123	57	6.9	8.8	3.8	3.2	0.88	0.92	1.9	33	22	1	#NULL!	2746.64	1.16533	1
2	1	1	60	30.5	107	112	142	64	5.9	5.5	8.7	5.3	1.81	1.5	3	43	24	5	#NULL!	1166.33	2.28133	2
1	1	2	48	51.6	150	159	124	77	3	6.9	39.6	3.4	0.73	0.93	2.1	33	15	21	#NULL!	3257.31	5.28	2
1	1	2	48	25.6	96	99	131	92	8.9	8.5	4.4	5.6	1.69	1.12	3.7	45	21	1	#NULL!	1307.4	1.74044	1
1	1	2	72	37.3	127	130	148	81	5.4	5.8	7.3	2.8	1.2	0.86	1.4	43	22	2	#NULL!	4362.45	1.752	1
1	1	2	66	27.1	108	112	140	57	7.5	7.3	2.2	4.8	0.79	1.34	3.1	49	27	2	#NULL!	1774.07	0.733333	1
2	1	1	55	32.9	95	124	142	88	6	5.3	10.6	4.1	1.41	1.02	2.4	57	31	5	#NULL!	944.22	2.82667	2
2	1	2	44	35.1	95	117	131	65	6.1	6	2.9	2.87	1.09	0.88	1.4	45	19	3	#NULL!	3341.2	0.786222	1
1	1	2	66	34.7	126	120	167	79	5.6	8.4	11.2	2.99	1.86	0.82	1.3	45	20	1	#NULL!	3483.92	2.78756	2
2	1	1	63	41.6	116	140	140	66	5.1	5.8	7.8	4.7	0.68	1.19	3.2	34	22	4	#NULL!	2058.09	1.768	1
1	1	2	57	34	113	116	149	92	6.7	7.1	9.4	5.1	0.76	1.24	3.5	40	19	6	#NULL!	1316.52	2.79911	2
2	1	1	72	35.5	103	105	159	66	6.6	5.8	12.1	6.5	1.39	1.14	4.7	34	17	8	#NULL!	1182.23	3.54933	2
2	1	1	51	36.8	114	125	112	71	5.2	5.8	6.1	5.1	1.09	1.64	3	33	23	9	#NULL!	1208.36	1.40978	1
1	1	1	53	24.8	95	100	120	69	5	5.7	5	5.5	1.67	1.06	3.7	37	20	3	#NULL!	928.2	1.11111	1
2	1	0	40	36.5	98	125	111	69	5	5.6	4.5	3.8	0.46	0.94	2.7	27	18	12	#NULL!	667.88	1	1
2	1	0	37	32.4	93	118	104	60	4.5	5.6	2.01	4.2	0.44	1.61	2.4	28	18	1	#NULL!	623.42	0.402	1
2	1	1	57	34.4	98	111	117	73	5.2	5.9	6.9	4.7	0.84	1	3.3	35	17	3	#NULL!	643.4	1.59467	1
1	1	1	59	29.9	94	94	174	75	6	6.4	5.6	6.4	1.47	1.01	4.7	47	22	4	#NULL!	750.32	1.49333	1
2	1	0	42	31.1	94	115	92	62	4.8	5	5.7	5	0.68	1.3	3.4	40	24	4	#NULL!	525.82	1.216	1
1	1	1	43	30	99	102	133	75	5.3	6	16.3	5.5	1.48	1.05	3.8	135	58	3	#NULL!	238.48	3.83956	2
1	1	0	65	32.4	106	109	161	91	4.7	5.6	7.2	5.7	1.7	1.78	3.1	46	36	6	#NULL!	267.78	1.504	1
1	1	1	59	50	144	162	142	100	5.9	6	25.6	5.4	1.08	1.07	3.8	50	23	4	#NULL!	693.33	6.71289	2
2	1	1	68	24.2	88	97	159	69	6	5.7	8	3.7	1.73	0.71	2.2	42	31	5	#NULL!	794.21	2.13333	2
1	1	1	41	29.8	98	106	138	89	6.2	5.7	6.6	4.2	1.23	0.9	2.7	54	26	2	#NULL!	819.11	1.81867	1
1	1	1	62	25.2	96	100	140	78	4.8	5.8	6.4	5.6	1.86	1.02	3.7	41	24	2	#NULL!	558.31	1.36533	1
2	1	2	59	32.3	101	110.5	142	80	10.3	10.2	33.6	3.8	1.89	1.07	1.9	42	16	11	#NULL!	#NULL!	15.3813	2
2	1	2	71	29.3	102	105	143	75	7	7.2	15	3.8	0.77	1.57	1.9	36	23	6	#NULL!	#NULL!	4.66667	2
1	1	1	67	24.8	90	100	209	84	6.9	6.4	3.9	5.3	1.62	0.76	3.8	30	16	22	#NULL!	553.6	1.196	1
2	1	0	35	32.2	102	115	106	75	4.8	5.4	10.2	5.6	2.64	0.74	3.7	27	17	62	#NULL!	589.4	2.176	2
1	1	2	62	32.7	124	130	130	70	9.3	9.4	22	6.3	1.32	1.53	4.2	42	40	13	#NULL!	#NULL!	9.09333	2
2	1	1	63	31.1	101	114	141	94	5.6	5.9	6.7	6.6	1.86	1.44	4.3	31	21	4	#NULL!	564.91	1.66756	1
1	1	1	50	37.6	113	119	150	95	4.6	5.8	12.8	3	1.35	0.75	1.6	75	37	9	#NULL!	566.79	2.61689	2
2	1	1	46	36.7	103	111	195	118	4.5	5.9	6.4	6.4	2.86	0.79	4.3	36	20	5	#NULL!	874.06	1.28	1
2	1	2	55	30.3	96	109	146	91	7	7.1	13.8	5.6	1.24	1.05	4	45	24	8	#NULL!	#NULL!	4.29333	2
1	1	2	56	39.4	120	126	148	92	11.2	9.1	12.8	5.3	2.54	0.98	3.2	40	19	4	#NULL!	#NULL!	6.37156	2
2	1	2	49	25.2	78	91	114	73	5.1	5.5	21.3	3	1.36	1.18	1.2	46	30	2	#NULL!	#NULL!	4.828	2
2	1	2	60	45.5	114	134	166	87	6.8	7.6	10.2	5.4	1.65	1.52	3.1	38	21	4	#NULL!	#NULL!	3.08267	2
1	1	0	49	23.5	94	95	137	97	4.3	5.5	4.5	4.8	1.37	0.82	3.4	48	29	4	#NULL!	86.21	0.86	1
2	1	0	50	34.4	100	114	145	92	4.3	5.4	7.2	6.2	1.03	1.27	4.5	45	27	2	#NULL!	665.4	1.376	1
1	1	1	48	26.9	101	101	166	106	5.4	5.8	5.2	5.3	1.56	1.12	3.5	53	26	2	#NULL!	591.29	1.248	1
1	1	2	73	22.2	88	92	134	60	8.9	7.5	13	2.5	1.02	0.84	1.2	43	22	1	#NULL!	213.92	5.14222	2
1	1	1	61	30.7	99	104	173	98	4.5	5.7	10.9	5.5	1.45	1.12	3.7	42	23	1	#NULL!	900.97	2.18	2
1	1	2	57	27.9	100.5	107	160	85	13.2	12.7	11.1	4.6	2.74	1.06	2.3	63	27	5	#NULL!	#NULL!	6.512	2
2	1	2	22	29.7	92	110	108	69	6.7	8.7	16.2	3.6	0.65	1.53	1.8	29	15	5	#NULL!	984.97	4.824	2
1	1	2	61	30.4	108	112	161	81	5.8	6.7	5.4	4.8	0.99	1.56	2.8	48	27	2	#NULL!	#NULL!	1.392	1
1	1	1	71	24.2	88	97	172	77	5.4	5.9	9.6	2.2	0.75	1.19	0.7	54	27	2	#NULL!	1669.37	2.304	2
2	1	0	43	29.7	89	113	122	73	4.7	5	8.2	3.8	0.61	1.24	2.3	28	14	2	#NULL!	622.88	1.71289	1
2	1	0	33	19.5	79	89	113	69	4.8	5.3	5	4.5	0.54	1.58	2.7	34	21	1	#NULL!	618.64	1.06667	1
1	1	0	31	31.6	95	103	159	111	5.1	5.5	13.8	4.5	2.66	0.94	2.4	66	28	2	#NULL!	792.3	3.128	2
2	1	2	62	28	92	100	151	99	5.8	6.1	8.1	4.5	1.09	1.99	2	38	18	#NULL!	#NULL!	#NULL!	2.088	2
1	1	1	35	28.2	99	111	123	80	5.5	5.3	5.6	5.7	2.12	0.71	4	46	24	6	#NULL!	611.09	1.36889	1
2	1	2	52	33.5	96	109	132	89	6.1	6.7	21	4.9	1.96	1.51	2.5	30	17	17	#NULL!	#NULL!	5.69333	2
1	1	1	52	26.3	91	99	116	65	4.8	5.7	4.7	7.2	0.88	1.1	5.7	44	26	2	#NULL!	661.14	1.00267	1
1	1	1	59	33.2	107	110	136	78	5.5	5.8	8.1	4.7	0.77	1.13	3.2	30	24	2	#NULL!	916.47	1.98	1
2	1	1	39	27.6	90	102	98	71	6.8	5.2	10.2	5.1	0.76	1.78	3	30	18	2	#NULL!	464.12	3.08267	2
2	1	0	22	42.3	126	138	131	97	5	5.1	8.5	5.2	1.18	1.26	3.4	74	43	4	#NULL!	244.37	1.88889	1
1	1	1	53	27.4	90	98	129	79	6.1	5.4	4.5	6.2	2.2	1.06	4.1	55	28	5	#NULL!	890.33	1.22	1
2	1	2	55	35.9	95	116	137	89	9.2	7.6	12	5.7	1.61	1.29	3.7	39	20	15	#NULL!	#NULL!	4.90667	2
1	1	2	57	30.2	99	109	122	69	6.4	5.5	7	6.4	1.98	1.03	4.5	42	29	1	#NULL!	#NULL!	1.99111	1
1	1	1	43	33.5	118	120	116	73	5.7	5.5	13.1	4.8	0.79	0.98	3.5	81	45	4	#NULL!	349.99	3.31867	2
1	1	1	34	23.9	90	101	143	95	5.7	5.2	3.6	5.9	1.16	1.14	4.2	53	26	2	#NULL!	667.76	0.912	1
2	1	0	33	25.6	82	102	119	73	4.9	5.1	6.6	4	1.03	1.74	1.8	31	14	26	#NULL!	160.46	1.43733	1
1	1	1	47	32.6	104	114	130	78	5.1	5.7	3.8	6.2	0.88	1.18	4.6	48	24	5	#NULL!	512.17	0.861333	1
1	1	1	39	32.7	106	109	142	85	5.2	6.1	13.4	6.2	1.44	1.56	4	64	28	2	#NULL!	928.12	3.09689	2
2	1	1	48	29.7	94	102	127	89	5.2	6	10.9	4.8	0.86	0.94	3.5	41	28	5	#NULL!	498.99	2.51911	2
1	1	0	25	33.7	119	125	129	86	5.1	5.3	4.8	3.3	0.41	1.07	2	32	18	20	#NULL!	637.17	1.088	1
2	1	1	47	32.4	90	114	123	80	5.6	5.6	13.4	5.6	0.89	1.46	3.7	40	20	2	#NULL!	2829.52	3.33511	2
1	1	0	39	26.4	93	100	151	111	5	5.6	15.2	5.5	2.9	0.73	3.5	60	26	3	#NULL!	806.65	3.37778	2
2	1	2	63	42.1	129	131	172	84	8.6	10.1	22.3	3.4	1.99	0.9	1.6	42	31	4	#NULL!	944.22	8.52356	2
2	1	0	49	45	115	135	102	69	5.2	4.7	9.9	5	0.85	1.09	3.5	34	22	4	#NULL!	551.72	2.288	2
1	1	1	49	28.9	99	102.5	131	77	6.3	6.3	4	4.3	2.66	0.61	2.5	46	26	2	#NULL!	1245.03	1.12	1
1	1	2	59	38.7	127	131	146	84	6.4	8.8	45.7	4.9	2.54	1.11	2.6	50	25	4	#NULL!	1716.98	12.9991	2
2	1	0	36	29.8	91	103	92	54	4.4	5	2.6	3.9	0.56	1.28	2.4	31	16	2	#NULL!	492.86	0.508444	1
1	1	1	63	26.4	94	101	126	70	5.4	5.8	10.7	4.5	0.89	0.85	3.2	49	35	3	#NULL!	1182.21	2.568	2
2	1	2	46	26.5	98	103	126	85	6.6	6.7	17.3	5.3	1.34	0.99	3.7	100	40	9	#NULL!	#NULL!	5.07467	2
2	1	0	48	28.4	91	110	140	84	5	4.9	7.8	5.3	1.08	1.22	3.6	29	15	#NULL!	#NULL!	765.09	1.73333	1
2	1	1	51	29.3	100	107	156	95	6.2	6	10.2	5	1.26	0.95	3.5	43	24	17	#NULL!	639.4	2.81067	2
1	1	1	40	31	98	100	122	86	5	5.7	4.6	5.7	2.26	1.15	3.5	40	17	2	#NULL!	515.94	1.02222	1
1	1	2	71	22.9	87	91	142	76	6.6	6.2	4.5	5.2	2.11	1.24	3	44	25	1	#NULL!	#NULL!	1.32	1
1	1	0	45	31.8	100.5	110	120	78	5	4.8	5.7	6.4	0.71	1.1	5	57	32	4	#NULL!	637.52	1.26667	1
1	1	1	69	26.2	91	100	159	64	5.6	6.2	10.4	4.3	1.22	1.15	2.6	49	32	4	#NULL!	701.86	2.58844	2
2	1	1	66	42.3	120	134.5	165	94	5.6	5.6	16.1	3.9	1.5	1.06	2.2	30	24	5	#NULL!	1864.2	4.00711	2
1	1	0	22	37.4	117	120	128	70	4.4	5.3	16.7	3.8	0.99	0.99	2.4	55	30	2	#NULL!	167.1	3.26578	2
2	1	0	26	19.8	68	92	96	52	4.7	4.8	5.9	5	0.5	1.49	3.3	31	16	1	#NULL!	445.25	1.23244	1
2	1	2	59	32.4	114	112	158	93	7.4	7.3	7.6	5	1.77	1.09	3.1	37	20	9	#NULL!	#NULL!	2.49956	2
2	1	2	53	29.5	93.5	102	138	88	10.6	8.9	7.9	7.3	2.01	1.45	4.9	27	15	19	#NULL!	#NULL!	3.72178	2
2	1	0	54	24.6	82	100	107	53	5	4.9	4.3	6.5	0.69	1.95	4.2	38	20	2	#NULL!	523.47	0.955556	1
2	1	2	59	36.3	99	117.5	122	77	7.8	6.9	5	4.7	1.84	1.05	2.8	42	25	2	#NULL!	#NULL!	1.73333	1
1	1	2	70	25.1	97	96	150	68	5.2	6.6	2.9	4	0.96	0.86	2.7	51	27	8	#NULL!	#NULL!	0.670222	1
2	1	1	64	33.9	102	108	203	106	5.1	5.7	7.1	5.1	0.68	1.58	3.2	33	24	14	#NULL!	270.69	1.60933	1
2	1	0	24	31	84	110	120	81	4.6	5.2	6.8	5.7	0.75	1.4	4	42	32	16	#NULL!	379.01	1.39022	1
2	1	1	35	31.3	85	108	116	85	4.7	5.7	5.2	5.3	0.78	1.99	3	39	20	18	#NULL!	389.45	1.08622	1
2	1	1	44	26	90	103.5	147	91	5	5.8	9.9	5.2	0.5	1.58	3.4	40	32	5	#NULL!	684.8	2.2	2
1	1	2	59	37.2	120	124.5	157	96	7.7	8.6	9.5	5.4	0.91	1.24	3.7	36	22	4	#NULL!	1068.78	3.25111	2
1	1	2	47	31.7	116	115	150	94	16.6	7.3	8.9	4.4	0.75	1.26	2.8	33	16	4	#NULL!	#NULL!	6.56622	2
1	1	2	68	32.6	118	120	157	98	7.3	6.7	9.3	4.4	1.38	0.95	2.8	35	16	6	#NULL!	353.09	3.01733	2
1	1	2	41	27.4	96	96	154	98	10.8	9.9	3.5	5.4	1.64	0.83	3.8	53	26	7	#NULL!	#NULL!	1.68	1
2	1	2	56	37.1	116	114	160	92	8.7	8.3	20.7	5.2	1.75	1.17	3.2	39	23	7	#NULL!	#NULL!	8.004	2
2	1	0	42	25.2	93.5	104	133	78	4.2	4.3	3.2	4.3	0.55	1.27	2.8	30	19	5	#NULL!	582.81	0.597333	1
1	1	2	47	46.8	138	142	126	81	5.6	6.8	19.9	5.4	1.55	1.33	3.4	47	20	5	#NULL!	1952.53	4.95289	2
2	1	1	64	31.8	92	105	125	79	4.8	5.8	6.8	7.7	1.24	1.44	5.7	30	22	8	#NULL!	397.51	1.45067	1
2	1	0	23	21.1	80	98	103	62	4.4	5.2	4.4	4.5	0.77	1.78	2.4	30	18	1	#NULL!	404.61	0.860444	1
2	1	1	36	31	99	111	134	85	5.8	5.3	13.1	6.8	2.05	1.43	4.4	98	66	9	#NULL!	286.19	3.37689	2
1	1	0	33	31	94	107	119	77	5.2	5.4	9.2	5.8	1.31	1.78	3.4	43	19	2	#NULL!	766.05	2.12622	2
2	1	2	79	26.3	87	107	143	81	5.7	7.3	3.8	4.9	1.24	1.66	2.7	30	21	2	#NULL!	#NULL!	0.962667	1
1	1	0	42	28.9	98	105	100	58	4.4	5.5	4.2	5.2	0.99	0.76	4	45	27	3	#NULL!	472.13	0.821333	1
1	1	1	39	56.9	159	169	138	103	4.7	6.1	12.8	3.6	1.32	0.79	2.2	49	23	19	#NULL!	596.94	2.67378	2
2	1	2	54	36.7	110	120	156	84	6.4	6.5	8.2	7.1	1.89	1.48	4.8	38	29	3	#NULL!	#NULL!	2.33244	2
1	1	0	49	26.1	94	99	130	86	5.3	4.9	6.6	3.8	1.29	0.82	2.4	50	23	2	#NULL!	410.76	1.55467	1
2	1	2	62	37.6	115	126	110	72	8	7.8	10.9	4.5	1.99	1.25	2.3	33	19	5	#NULL!	#NULL!	3.87556	2
2	1	0	68	31.4	94.5	109	160	90	4.8	5.4	7.4	4.8	0.96	1.93	2.4	30	17	1	#NULL!	1093.13	1.57867	1
1	1	2	49	32.9	105	111	148	93	6.1	6.7	10.9	4.5	0.62	1.39	2.8	35	16	4	#NULL!	#NULL!	2.95511	2
2	1	2	59	31.1	110	110	126	76	8	6.7	4.9	3.6	0.91	1.34	1.8	32	18	4	#NULL!	900.09	1.74222	1
1	1	1	36	30.9	104	112	153	90	5.6	5.4	7.3	5.7	0.84	1.6	3.7	45	23	1	#NULL!	504.64	1.81689	1
2	1	2	67	35	110	115	153	86	5.3	6.6	21.1	5.4	1.49	0.99	3.7	38	33	28	#NULL!	#NULL!	4.97022	2
1	1	1	51	28.9	102	102	190	112	4	5.8	2.3	6.2	1.7	1.73	3.7	32	23	3	#NULL!	1141.36	0.408889	1
2	1	2	53	35.4	107	110	125	83	12.9	11.8	27.8	4.9	1.61	1.48	2.7	46	19	29	#NULL!	#NULL!	15.9387	2
2	1	2	58	28.7	92	107	134	84	10.2	8.8	11.7	4.1	0.6	1.53	2.3	45	17	2	#NULL!	#NULL!	5.304	2
1	1	0	51	29	92	100	131	77	5.4	5.6	7.1	4.8	1.13	1.04	3.2	43	30	1	#NULL!	429.2	1.704	1
2	1	0	47	28	88	98	108	72	5.2	5.6	5.4	5.9	1.28	1.6	3.7	43	27	5	#NULL!	163.53	1.248	1
1	1	2	59	38.2	116	120	157	92	7.3	7.4	20.4	4.9	1.42	1.02	3.2	58	25	2	#NULL!	#NULL!	6.61867	2
1	1	0	59	26.7	90	95	177	114	4.8	5.6	2.5	5.4	0.91	1.46	3.5	31	18	3	#NULL!	206.36	0.533333	1
1	1	2	63	40.4	122	126.5	148	88	6.9	6.9	11.5	5.2	1.08	0.9	3.8	48	31	7	#NULL!	1342.77	3.52667	2
1	1	0	31	48.6	143	144	129	90	5.3	5.6	10	4.7	0.74	1.23	3.1	55	31	5	#NULL!	480.14	2.35556	2
2	1	2	51	31.4	105	110	123	82	11.7	10.2	10.5	5.8	1.85	1.03	3.9	61	23	19	#NULL!	#NULL!	5.46	2
2	1	2	63	40.1	101	131	149	71	6	7	17	3.3	0.94	1.52	1.4	37	34	7	#NULL!	3182.28	4.53333	2
2	1	2	55	40.6	108	123	117	87	7.2	6.9	7.1	4.2	1.3	1.21	2.4	31	43	3	#NULL!	#NULL!	2.272	2
2	1	1	46	26.4	84	98	154	94	5.8	5.7	11.6	6	2.4	1.42	3.5	25	24	4	#NULL!	270.69	2.99022	2
1	1	2	60	27.8	101	101	133	75	6.8	6.5	6.5	5.5	2.09	0.93	3.6	55	31	3	#NULL!	#NULL!	1.96444	1
1	1	0	40	29.7	99	109	142	79	4.8	5.1	3.8	6.1	1.44	1.64	3.8	34	20	2	#NULL!	605.9	0.810667	1
1	1	1	50	29.7	108	106	165	97	5	5.8	4.9	5.3	0.65	2.34	2.7	34	23	2	#NULL!	783.7	1.08889	1
1	1	2	63	23.2	90	93	119	73	12.3	7.8	18.7	5.2	1.52	1.19	3.3	56	39	5	#NULL!	1219.89	10.2227	2
2	1	0	22	22.3	80	90	120	66	4.8	5.3	5.2	5.3	0.72	1.93	3	29	20	2	#NULL!	399.87	1.10933	1
2	1	1	51	32	103	110	109	75	5	5.8	5	5	1.01	1.84	2.7	32	20	4	#NULL!	871.51	1.11111	1
2	1	2	52	40.8	117	127	122	71	11.4	12.9	18.1	6.1	1.52	1.26	4.1	63	32	20	#NULL!	#NULL!	9.17067	2
1	1	1	56	30.6	110	110	133	80	6.1	6.2	10.9	5.5	1.1	1.2	3.8	55	22	1	#NULL!	929.09	2.95511	2
1	1	1	41	31.4	110	114	108	71	4.7	6	5.9	4.5	1.49	1.02	2.8	59	24	2	#NULL!	233.57	1.23244	1
2	1	0	38	24.4	91	98	117	79	4.4	4.9	4.9	4.9	0.7	1.3	3.3	28	17	1	#NULL!	333.28	0.958222	1
1	1	2	73	27.4	103	101	149	73	6.9	6.8	8.6	3.8	0.84	0.85	2.6	42	24	1	#NULL!	3945.06	2.63733	2
1	1	2	49	28.4	101	100	117	74	8	8.2	6.4	6.1	2.41	1	4	38	17	3	#NULL!	857.9	2.27556	2
2	1	1	42	32.3	100	110	113	73	5.8	5.2	12.9	4.6	1.03	1.38	2.8	34	19	4	#NULL!	182.81	3.32533	2
2	1	1	40	30	91	107	99	62	4.7	5.7	6.2	6.2	0.72	1.66	4.2	45	22	5	#NULL!	672.49	1.29511	1
1	1	0	51	37.8	120	120	112	74	5.3	5.5	10.5	5	0.71	1.27	3.4	50	26	2	#NULL!	925.2	2.47333	2
2	1	0	50	34.4	107	120	116	68	5.2	5.5	27.9	6.5	1.73	1.2	4.5	67	29	3	#NULL!	230.62	6.448	2
2	1	2	63	32.6	103	115	143	77	8.7	8.6	11.8	4.1	0.94	1.49	2.2	38	18	3	#NULL!	876.39	4.56267	2
2	1	1	37	32.9	110	119	122	77	5.1	6	4.5	4.7	0.77	1.36	3	28	14	3	#NULL!	219.76	1.02	1
1	1	1	75	29.5	100.5	100.5	138	62	6.6	6.2	6.4	4.6	1.22	1.03	3	33	19	4	#NULL!	1366.76	1.87733	1
1	1	0	65	32.7	112	115	126	75	4.9	5.4	7.7	3.5	0.76	0.97	2.2	44	33	2	#NULL!	940.75	1.67689	1
1	1	0	46	25.4	97	100	100	64	4.9	5.4	7.1	3.8	0.84	1.15	2.3	50	23	1	#NULL!	796.6	1.54622	1
2	1	1	73	#NULL!	#NULL!	#NULL!	171	99	6.1	6.2	2.6	5.9	1.53	1.9	3.3	30	19	5	#NULL!	1123.2	0.704889	1
2	1	1	25	41.5	116	131	130	85	6.3	6.1	26.2	4.7	1.76	0.89	3	83	58	3	#NULL!	250.73	7.336	2
2	1	2	49	32.3	102	113.5	123	82	8.7	10.1	12.3	4.2	1.26	1.32	2.3	47	35	5	#NULL!	432.82	4.756	2
1	1	1	61	29.5	106	109	130	84	5.5	5.6	6.4	5.1	1.36	1.24	3.2	41	19	3	#NULL!	286.19	1.56444	1
2	1	0	53	26.5	90	104	115	76	4.8	5.5	11.4	4.1	2.24	0.95	2.2	28	17	4	#NULL!	677.25	2.432	2
2	1	1	43	33.8	104.5	120	124	79	5.1	5.9	9.5	5.4	2.03	1.37	3.1	27	16	10	#NULL!	207.85	2.15333	2
1	1	1	49	28	97	102	156	86	5.1	5.9	6.9	5.2	1.87	0.93	3.4	40	25	3	#NULL!	636.84	1.564	1
1	1	0	48	29.3	100	104	129	75	5.1	5.4	8.6	3.7	1.36	0.73	2.4	51	28	2	#NULL!	858.33	1.94933	1
2	1	1	48	27.3	93	97.5	144	90	4.9	5.7	4.2	4.7	0.6	1.36	3.1	45	25	3	#NULL!	792.78	0.914667	1
1	1	2	58	31.8	112	109	141	87	6.5	6.6	7.8	4	0.88	1.07	2.5	57	33	2	#NULL!	615.94	2.25333	2
1	1	2	33	20.3	80	92	106	56	16.3	8.1	3.9	5.2	0.72	1.41	3.5	28	13	3	#NULL!	867.15	2.82533	2
2	1	0	42	31.7	106	113	113	58	5.1	5.5	7.3	4.6	1.25	1.59	2.4	50	31	4	#NULL!	470.08	1.65467	1
2	1	2	58	34.1	108	110	135	81	10	10	16.7	4.8	1.56	1.02	3.1	40	20	20	#NULL!	879.11	7.42222	2
1	1	1	49	43	134	133	134	80	6.8	5.5	27.3	6.4	0.74	1.13	4.9	64	31	4	#NULL!	566.73	8.25067	2
2	1	0	50	31.5	96.5	109	141	98	4.9	5.3	9.6	5.4	0.96	0.97	4	41	22	2	#NULL!	771.79	2.09067	2
2	1	2	51	30.6	95	110	188	115	12	10.1	32.3	5.8	2.43	0.96	3.7	43	23	4	#NULL!	2446.63	17.2267	2
1	1	2	58	37.3	134	126	130	76	7.2	7.7	17.7	5.2	0.83	0.81	4	40	25	4	#NULL!	1704.69	5.664	2
2	1	0	27	23.5	86	100	105	72	4.8	5	5.7	4.2	0.31	2.04	2	33	23	3	#NULL!	166.1	1.216	1
2	1	1	49	31	90	110	133	83	5.3	5.9	9.4	5.2	0.75	1.7	3.2	48	38	10	#NULL!	483.78	2.21422	2
1	1	2	60	24.5	90	90	126	71	7.1	7.8	3.7	5	2.27	0.94	3	32	23	2	#NULL!	857.9	1.16756	1
2	1	1	66	36.8	94	120	163	89	5.5	6	6.1	4.2	0.76	1.28	2.6	35	22	7	#NULL!	1046.23	1.49111	1
2	1	2	60	35.4	114	125	155	84	5.8	7.2	8.7	5.5	0.85	1.24	3.9	30	16	5	#NULL!	372.56	2.24267	2
1	1	2	65	23.5	95.5	95.5	151	91	6.1	4.9	5.1	5.4	1.32	1.37	3.4	35	23	2	#NULL!	932.71	1.38267	1
2	1	2	62	31.3	108	114	133	70	6.8	6.5	8.8	4.8	1.14	1.25	3	39	29	6	#NULL!	547.14	2.65956	2
2	1	2	57	27	92	102	119	89	5.1	5.6	2.8	4.5	1.27	1.22	2.7	32	20	2	#NULL!	759.24	0.634667	1
2	1	2	59	45.3	130	140	158	89	8.3	8.4	18.6	3.5	1.52	0.91	1.9	64	39	8	#NULL!	861.71	6.86133	2
1	1	2	65	24.5	95	99	142	70	5.3	6.9	7.2	4.4	0.91	1.14	2.8	38	22	2	#NULL!	988.72	1.696	1
2	1	2	56	32.1	97	107	132	78	7.2	7.9	10.2	4.7	0.58	1.26	3.2	30	15	6	#NULL!	790.08	3.264	2
2	1	2	55	26	89.5	98	119	70	11	9.4	9	6.9	1.31	1.24	5.1	35	19	2	#NULL!	842.64	4.4	2
2	1	0	44	28.8	92	104	109	79	4.7	5.3	4.7	5.1	1.13	1.2	3.4	41	21	2	#NULL!	432.84	0.981778	1
2	1	2	61	39.2	124.5	136	127	84	13	9.3	4.8	7.1	1.68	2.17	4.2	29	16	5	#NULL!	397.71	2.77333	2
2	1	2	64	35.5	117	120	142	97	5.8	6.8	8.1	4.2	0.99	1.32	2.4	36	21	4	#NULL!	995.16	2.088	2
2	1	1	47	39.4	118	132	119	79	5.4	6	10	6.9	1.44	1.15	5.1	45	23	14	#NULL!	450.49	2.4	2
1	1	2	66	34.6	120	124	114	62	3.8	5.7	3.4	3.9	1.09	1.13	2.3	32	18	34	#NULL!	459.14	0.574222	1
2	1	0	30	29.5	91	108	126	80	4	5	5.7	5.2	0.85	1.7	3.1	32	18	2	#NULL!	517.97	1.01333	1
2	1	2	59	32.3	98	118	153	89	5.7	6.4	5.8	5.1	1.26	1.58	2.9	46	23	3	#NULL!	1065.88	1.46933	1
2	1	1	58	31.8	97	113	134	84	4.8	5.8	10.8	5.3	1.7	1.41	3.1	31	22	3	#NULL!	498.93	2.304	2
1	1	2	58	34.1	116	120	150	89	10.5	10	15	5.5	1.52	0.79	4	58	24	20	#NULL!	1102.19	7	2
2	1	0	49	41.9	109	126	130	87	4.7	5.4	4.2	5.4	0.88	1.23	3.8	32	16	2	#NULL!	471.06	0.877333	1
2	1	1	44	40.1	111	127	112	71	5.1	5.7	12.8	3.9	1.32	1.2	2.1	27	14	18	#NULL!	559.91	2.90133	2
1	1	1	48	28	98	100	126	82	5.3	6	6.8	6.9	2.17	1.1	4.8	52	25	3	#NULL!	571.6	1.60178	1
1	1	2	61	33.7	115	118	164	94	8.5	6.7	13.8	5.2	1	1.42	3.3	40	21	2	#NULL!	1308.71	5.21333	2
1	1	2	38	33.5	108	110	123	82	7.5	7.2	6.3	4.6	0.86	1.11	3.1	64	34	2	#NULL!	752.6	2.1	2
1	1	2	42	43.5	120	123	129	78	6.5	6.7	23.7	5.7	1.46	1.16	3.9	46	20	9	#NULL!	722.67	6.84667	2
1	1	2	55	29.9	104	100	111	64	14.01	13.1	13.8	6.6	4.79	0.82	#NULL!	29	17	3	#NULL!	4944.38	8.5928	2
1	1	0	35	28.9	95.5	102	134	83	4.2	5.4	6.3	5	1.59	0.91	3.4	39	23	4	#NULL!	1174.76	1.176	1
1	1	2	55	26.4	93	102	140	87	8.2	7.5	13.2	6	0.95	1.77	3.8	39	18	2	#NULL!	1272.55	4.81067	2
1	1	1	43	31.8	110	114	135	79	5.4	5.7	7.3	4.9	0.72	1.61	3	45	20	3	#NULL!	281.25	1.752	1
1	1	2	44	31.6	97.5	101	124	75	7.6	7.8	8.1	3.7	2.6	0.83	1.7	56	28	4	#NULL!	1777.57	2.736	2
2	1	0	45	25.4	97	104	92	50	4.6	5.6	3.3	4.2	0.74	1.58	2.3	31	22	7	#NULL!	450	0.674667	1
1	1	1	56	27	94	97	150	87	5.9	5.3	6.7	5.1	2.43	0.78	3.3	36	24	4	#NULL!	697.7	1.75689	1
2	1	2	53	33.1	103	112	165	102	9.5	10.2	7.2	5.1	2.83	0.74	3.1	43	24	32	#NULL!	949.43	3.04	2
2	1	2	58	33.2	106	114	127	84	6.7	6.8	5.9	4.8	0.96	1.09	3.3	42	17	5	#NULL!	856.81	1.75689	1
2	1	0	44	25.8	90	105	122	81	5	5.4	10.6	3.3	0.71	0.95	2	33	16	2	#NULL!	563.81	2.35556	2
1	1	1	60	26	93	101	131	65	5.8	5.5	4.3	5.9	1.33	0.89	4.4	42	21	4	#NULL!	290.27	1.10844	1
1	1	2	58	32.4	108	112	149	80	11.6	11.5	26.3	5.3	1.52	0.83	3.8	59	33	4	#NULL!	3567.47	13.5591	2
2	1	2	52	25.3	90.5	95	150	98	8.8	8.5	28.7	4.7	1.7	1.01	2.9	55	33	6	#NULL!	1123.53	11.2249	2
2	1	2	62	28.3	102	106	122	62	9	8.7	31.1	3.3	1.11	1	1.8	51	22	3	#NULL!	1982.1	12.44	2
1	1	2	66	28.5	105	105	153	93	17.7	12.1	9.2	3.9	2.97	0.87	1.7	34	16	15	#NULL!	587.42	7.23733	2
1	1	1	52	27.1	101	104	121	82	5.5	6.1	13.3	5.4	1.17	0.77	4.1	59	26	3	#NULL!	1495.08	3.25111	2
2	1	2	49	29.1	93	106	132	85	7.8	7	5.5	5.1	1.46	1.03	3.4	34	18	2	#NULL!	1100.06	1.90667	1
2	1	0	27	29.8	90.5	105	119	70	4.6	4.9	6.1	4.5	0.73	1.41	2.8	27	15	9	#NULL!	130.46	1.24711	1
2	1	1	42	33.9	101.5	115	125	76	5.5	5.2	7.2	5.1	1.06	1.26	3.4	32	16	10	#NULL!	607.64	1.76	1
2	1	0	43	34.2	97	117	117	68	4.9	5.4	4.9	4.6	1.29	1.17	2.8	30	18	4	#NULL!	798.64	1.06711	1
2	1	2	47	42.4	122	131.5	197	110	7.5	7.6	9.2	5.1	0.74	1.56	3.2	35	17	9	#NULL!	562.15	3.06667	2
1	1	1	46	48	139	148	125	80	6.8	6.3	18.8	4.7	0.6	0.84	3.6	36	22	10	#NULL!	668	5.68178	2
1	1	0	37	25.7	99	99	144	100	4.5	4.2	4.2	4.5	0.99	1.27	2.8	34	19	2	#NULL!	458.82	0.84	1
1	1	0	40	26.7	91	100	164	108	4.8	5.6	7.1	4.5	1.32	1.07	2.8	71	27	5	#NULL!	944.8	1.51467	1
1	1	2	43	26.7	98	98	112	74	16.3	10.7	7	4.8	0.61	1.04	3.5	127.03	52.79	6	#NULL!	949.43	5.07111	2
2	1	2	53	31.4	98	114	137	85	6.9	6.8	7.2	4.8	0.91	1.99	2.4	38	19	2	#NULL!	1522.68	2.208	2
2	1	1	39	29.6	94	110	136	86	4.8	5.8	3.4	5.9	0.68	1.76	3.8	27	15	2	#NULL!	1125.47	0.725333	1
2	1	1	52	28.6	90	107	120	68	4.9	6.2	6.7	5	1.27	1.06	3.4	35	21	10	#NULL!	611.53	1.45911	1
1	1	2	54	38.7	126.5	125	134	78	6.6	9.2	22.6	2.9	1.66	0.85	1.3	46	18	10	#NULL!	1612.63	6.62933	2
1	1	1	41	25.4	94	100	125	71	5.6	5.9	7.2	5.4	0.93	0.92	4.1	78	36	4	#NULL!	755.2	1.792	1
2	1	1	37	34	101.5	117	110	71	6	5.6	6.9	4.3	1.1	0.95	2.8	37	21	4	#NULL!	476.44	1.84	1
2	1	1	47	33.4	95	116.5	107	62	6.1	6.1	5.1	4.8	0.71	1.03	3.4	30	20	6	#NULL!	450.49	1.38267	1
2	1	2	46	33.2	107	114	111	68	6.5	6.5	11.9	5.7	2.53	1.03	3.5	42	21	4	#NULL!	581.69	3.43778	2
2	1	1	49	28.7	93.5	104	111	78	4.9	5.9	3.4	6	0.71	1.56	4.1	30	20	3	#NULL!	633.92	0.740444	1
1	1	1	55	26.4	103	101	121	77	5.2	6.1	8.2	5.9	1.81	1.07	4	52	26	4	#NULL!	1150.12	1.89511	1
2	1	2	44	34	105	111	112	79	5.1	6.4	18	3.9	0.77	0.84	2.7	48	21	9	#NULL!	882.91	4.08	2
2	1	0	47	34	107	116	95	62	4.5	5.6	4.8	4.3	0.72	1.46	2.5	44	25	2	#NULL!	759.36	0.96	1
2	1	0	39	26.2	88	105	115	73	4.6	5.2	3.6	5.8	4.26	0.84	3	37	16	1	#NULL!	839.57	0.736	1
1	1	1	49	27.3	98.5	105	154	79	5.9	5.7	8.6	6.1	1.04	1.17	4.5	43	24	1	#NULL!	959.93	2.25511	2
1	1	0	44	25.2	102	105	115	75	5	5	4.5	4.8	0.82	1.06	3.4	57	21	4	#NULL!	973.47	1	1
2	1	0	41	17.1	75	82	114	57	5	4	2.7	5.3	1.25	1.94	2.8	43	21	3	#NULL!	484.62	0.6	1
1	1	1	52	33	109	120	128	85	5.3	6	7.8	6.7	2.14	0.99	4.7	40	18	3	#NULL!	959.93	1.83733	1
2	1	2	48	31.9	96	104	142	100	18.2	10	12.2	6.6	2.14	1.13	4.5	36	15	5	#NULL!	2.31	9.86844	2
1	1	0	36	33.5	107	115	120	68	5	5.3	5.1	4.2	1.91	0.73	2.6	51	26	4	#NULL!	925.56	1.13333	1
1	1	1	53	28.5	114	115	126	78	5.2	5.8	5.7	4.3	0.61	1.09	2.9	40	26	2	#NULL!	615.56	1.31733	1
1	1	1	35	28.5	95	100	130	80	5.5	5.5	8.5	6.5	1.64	0.84	4.9	50	26	4	#NULL!	511.99	2.07778	2
1	1	1	40	29	92.5	97	141	78	5.8	4.9	9.5	4	0.78	0.81	2.8	41	20	2	#NULL!	392.49	2.44889	2
1	1	0	32	27.4	86	100	116	71	4.8	5.4	6.4	4.8	0.63	0.97	3.5	46	24	1	#NULL!	541.52	1.36533	1
1	1	#NULL!	51	27.8	95	98	131	70	6.9	6.9	7	6.3	2.45	1.16	4	46	22	4	#NULL!	519.24	2.14667	2
2	1	0	46	24.3	88	99	113	72	5.4	5.2	3.8	3.4	0.73	1.01	2.1	26	12	1	#NULL!	671.25	0.912	1
2	1	2	51	48.7	124	143	111	71	6.3	6.3	11.7	5.8	1.03	1.39	3.9	44	23	18	#NULL!	634.09	3.276	2
1	1	0	42	36.7	125	130	143	78	5.3	5.4	20.7	3.6	0.82	1.27	2	50	21	2	#NULL!	608.79	4.876	2
1	1	0	42	29.7	102	107	107	67	5	5.6	3.5	6	0.91	1.13	4.5	33	19	2	#NULL!	435.88	0.777778	1
1	1	1	59	27.2	105	105	141	83	5.6	5.8	3.5	5.6	1.27	1.08	3.9	32	17	4	#NULL!	1654.61	0.871111	1
2	1	1	45	29	98	110	121	76	6.1	6.4	13.5	4.4	0.98	1.06	2.9	32	18	1	#NULL!	1495.07	3.66	2
2	1	1	57	41.1	117	134	136	87	5	6.1	4.7	4.5	0.88	1.49	2.6	36	16	4	#NULL!	1032.28	1.04444	1
2	1	1	44	24.3	93	102	119	74	5	6	6.4	4.1	0.89	1.09	2.6	34	17	2	#NULL!	985.33	1.42222	1
1	1	2	58	26.6	94	94	101	55	7	7.1	11.9	5	1.89	0.84	3.3	48	26	2	#NULL!	1505.02	3.70222	2
1	1	1	54	27.1	96.5	98	119	70	5.4	6.3	7.2	4.9	0.82	0.86	3.7	47	19	2	#NULL!	813.76	1.728	1
1	1	1	29	24.4	90	99	122	66	5.5	5.7	10	4.7	1.35	0.99	3.1	65	24	2	#NULL!	220.52	2.44444	2
1	1	2	26	32.9	107	114.5	128	74	12.5	7.3	17.7	4.3	0.67	1.12	2.9	36	17	10	#NULL!	868.78	9.83333	2
2	1	1	41	29	101.5	109	123	82	5.2	5.7	5	5.8	1.74	1.49	3.5	30	15	4	#NULL!	713.92	1.15556	1
1	1	0	42	41.3	120	123	108	72	5.2	5.5	1	5.7	3.35	0.84	3.3	43	17	12	#NULL!	759.92	0.231111	1
1	1	2	46	28.3	93.5	93.5	147	88	9.4	9.4	4.6	3.4	0.53	1.2	2	50	18	6	#NULL!	665.67	1.92178	1
2	1	0	34	31.9	101	113	113	76	4.9	4.6	3	4.8	0.57	1.65	2.9	31	16	1	#NULL!	109.68	0.653333	1
2	1	0	49	27.4	94	99	138	92	5.1	5.5	6.2	5.2	1.18	1.19	3.5	50	20	3	#NULL!	727.39	1.40533	1
2	1	1	45	31.4	98	107	110	75	5.1	6.3	9	4.8	2.29	0.88	2.9	43	19	6	#NULL!	482.91	2.04	2
1	1	1	52	26	97	100	139	86	5	5.8	6	5.9	0.83	1.27	4.3	68	33	3	#NULL!	433	1.33333	1
2	1	0	37	25.4	92	100.5	108	63	5.1	5.3	8.6	6.6	0.91	1.65	4.5	24	12	4	#NULL!	390.75	1.94933	1
1	1	1	39	25.6	83	100	148	83	6	4.7	5.9	3.9	0.48	1	2.7	72	45	3	#NULL!	576.62	1.57333	1
1	1	0	41	22.1	83	92	124	66	5.3	5.4	2.4	4.3	0.77	1.32	2.6	29	16	1	#NULL!	526.77	0.565333	1
1	1	0	51	28.3	104.5	102	117	67	4.9	4.5	7.5	6.9	1.19	1.3	5.1	42	23	3	#NULL!	1126.69	1.63333	1
2	1	0	28	24.5	84	102	101	62	5.1	4.7	4.2	4.6	0.86	1.42	2.8	37	19	1	#NULL!	371.51	0.952	1
2	1	0	38	29.9	99	110	123	79	4.6	5.2	5.3	6	1.3	1.53	3.6	56	23	6	#NULL!	701.58	1.08356	1
1	1	0	53	25.9	94	99.5	114	68	4.4	5.6	4.9	4.4	1.58	0.8	2.9	36	19	2	#NULL!	980.24	0.958222	1
2	1	0	45	39.6	116	131	121	79	4.5	5.4	9.7	6	1.45	1.58	3.8	34	15	17	#NULL!	592.43	1.94	1
2	1	0	42	24.6	99	106	104	57	5.1	5.5	11.1	3.8	0.68	0.92	2.6	30	14	4	#NULL!	384.34	2.516	2
2	1	0	40	38.7	114	132	106	69	5	4.8	6.9	5.1	1.02	1.3	3.3	27	12	15	#NULL!	1089.18	1.53333	1
1	1	0	44	35	113	117	130	74	5.4	5.5	4.4	6.2	2.16	1.13	4.1	37	20	3	#NULL!	680.8	1.056	1
1	1	0	44	32.2	104	105	138	83	5.4	5.6	6.9	5.9	2.84	0.78	3.8	56	26	4	#NULL!	1000.82	1.656	1
2	1	0	32	20.3	82	91	112	72	4.7	5.1	6	4.5	0.49	1.19	3.1	32	18	1	#NULL!	532.45	1.25333	1
1	1	1	45	25.5	92.5	99	114	72	4.9	5.8	15.6	3.6	1.98	0.76	1.9	47	18	2	#NULL!	1481.3	3.39733	2
1	1	0	22	21.2	80	94	115	55	4.2	4.7	5.5	4.4	1.4	1.17	2.6	46	44	1	#NULL!	521.65	1.02667	1
2	1	0	50	39.2	106	124	150	81	5.2	4.7	9.3	5.3	1.65	1.72	2.8	28	15	17	#NULL!	897.43	2.14933	2
2	1	0	41	36.4	103	116	131	94	4.9	4.9	7.4	4.8	1.2	1.37	2.9	36	15	11	#NULL!	738.61	1.61156	1
2	1	1	42	29	100	105.5	105	64	5.1	5.7	7.7	4	1.76	0.72	2.5	28	14	5	#NULL!	283.3	1.74533	1
1	1	1	49	28.3	97	103	131	83	5.8	5.7	8	5.6	5.28	0.65	#NULL!	49	26	2	#NULL!	513.12	2.06222	2
1	1	1	44	27	93	106	133	83	5.7	5.5	5.9	4.4	1.18	1.12	2.7	37	20	1	#NULL!	1364.91	1.49467	1
1	1	1	53	25.9	94	97	119	75	5.5	5.8	6	4.9	1.45	0.89	3.4	35	18	2	#NULL!	91.81	1.46667	1
1	1	1	56	30.7	106	106	135	79	5.6	6.2	7.2	4.9	0.95	1	3.5	40	21	5	#NULL!	1361.98	1.792	1
1	1	1	48	23.6	89	93.5	126	71	5.9	5.5	3.6	5.3	0.41	1.26	3.9	36	17	3	#NULL!	643.71	0.944	1
2	1	0	44	38.9	120	118	109	76	5.3	5.6	13.5	5.5	1	1.44	3.6	20	19	11	#NULL!	481.19	3.18	2
1	1	2	55	28.8	97	97	119	73	11	8	6.7	5.6	1.47	1.1	3.8	65	28	1	#NULL!	1008.04	3.27556	2
2	1	0	50	29.7	100	122	122	68	5.4	5	5.4	4	0.66	0.71	3	32	15	3	#NULL!	582.27	1.296	1
1	1	2	46	27.2	99	103	122	80	5.6	5.5	6.8	6.4	2.38	1.04	4.3	57	28	3	#NULL!	815.32	1.69244	1
1	1	1	48	28.2	97	103	135	86	5.6	5.7	4.6	3.8	1.31	1.18	2	65	28	2	#NULL!	465.17	1.14489	1
1	1	0	51	23.6	98	104.5	121	64	4.5	5	4.1	5.2	0.99	0.57	4.2	41	25	5	#NULL!	499.02	0.82	1
2	1	2	40	31.5	85	100	114	79	5.8	6.1	7.5	3.9	0.85	1.41	2.1	33	20	1	#NULL!	677.46	1.93333	1
2	1	0	62	34.6	104	109	144	92	4.7	5.2	6.6	5.2	0.83	1.47	3.4	41	25	2	#NULL!	584.03	1.37867	1
2	1	0	39	29.2	113	122	111	75	5.1	5.5	11.8	6.3	0.52	1.52	4.5	31	17	2	#NULL!	876.81	2.67467	2
1	1	1	41	31.2	100	107	121	72	5.1	5.7	5.1	5	1.14	0.87	3.6	38	19	2	#NULL!	758.79	1.156	1
2	1	0	42	25.3	103.5	112	113	70	#NULL!	#NULL!	#NULL!	5.3	0.95	0.93	3.9	42	29	3	#NULL!	646.43	#NULL!	2
2	1	1	50	38.9	110	121.5	101	63	5.7	5.7	14.7	5.8	1.21	1.29	4	77	34	9	#NULL!	656.37	3.724	2
2	1	2	57	38.1	133	132	108	61	9.5	8.7	10.2	3.8	1.62	1.14	1.9	32	19	4	#NULL!	218.14	4.30667	2
1	1	2	42	32.2	102	110	122	71	6.4	5.9	4.8	3.3	0.95	0.86	2	42	26	1	#NULL!	718.22	1.36533	1
1	1	1	45	23	88	93	117	69	4.9	5.7	1.9	4.1	1.14	0.89	2.7	31	24	3	#NULL!	646.43	0.413778	1
1	1	0	52	22.7	86	94	121	80	5.2	5.4	4.5	5.2	1.47	1.15	3.4	34	17	2	#NULL!	1165.93	1.04	1
2	1	2	52	36	108	108	100	67	11.7	8	9.8	4.3	1.09	1.32	2.5	36	13	15	#NULL!	#NULL!	5.096	2
1	1	1	54	23.6	90	98	149	88	5.6	6.1	4.7	6	2.22	0.89	4.1	44	28	13	#NULL!	711.01	1.16978	1
1	1	1	46	32.5	103	109.5	163	105	5.9	4	5.3	5.2	1.18	1.62	3	34	19	1	#NULL!	711.64	1.38978	1
1	1	2	43	24.7	93	95	115	75	7.4	6	6.4	3.6	1.44	0.95	2	82	30	1	#NULL!	661.17	2.10489	2
1	1	#NULL!	41	35.9	103	114	115	79	5.8	5.7	7.7	5.6	1.19	1.21	3.8	77	26	2	#NULL!	848.84	1.98489	1
1	1	1	45	30.7	102.5	109	131	79	5.5	5.1	5.2	4.4	1.23	1.01	2.8	56	27	2	#NULL!	365.43	1.27111	1
2	1	2	43	36.5	112.5	123	132	77	10.8	9.6	13	3.5	1.24	0.97	2	47	31	10	#NULL!	1073.36	6.24	2
1	1	2	52	33	110	113	133	82	10.6	9.4	5.4	3.6	1.15	1.32	1.8	34	17	1	#NULL!	1498.59	2.544	2
2	1	1	41	43.3	119.5	136	106	71	5	5.7	10.8	4.1	0.52	1.53	2.3	30	13	57	#NULL!	632.14	2.4	2
1	1	0	35	28.4	90	102	128	73	5.3	4.3	6	5.4	1	1.15	3.8	48	26	2	#NULL!	522	1.41333	1
2	1	0	31	34.6	105	119	130	85	4.9	5.6	13.3	5.7	1.16	1.4	3.8	42	21	9	#NULL!	364.17	2.89644	2
1	1	0	32	23.4	84	92.5	114	72	4.9	4.7	2.7	4.7	1.14	1.14	3	65	28	2	#NULL!	929.67	0.588	1
2	1	1	49	32	105	112	129	85	4.8	5.9	5.4	6.3	1.89	1.82	3.6	26	14	4	#NULL!	590.49	1.152	1
1	1	1	56	33.3	110	110	140	86	6.6	5.4	8.3	4.5	3.16	1.2	1.9	47	20	2	#NULL!	1392.57	2.43467	2
1	1	2	61	25.4	93	93	145	74	4.7	8.7	49.4	5.9	3.65	0.86	3.4	40	21	3	#NULL!	2027.17	10.3191	2
1	1	0	43	27.6	96	105	141	94	4.6	5.6	3.6	5.6	0.87	1.17	4	39	21	1	#NULL!	791.09	0.736	1
2	1	0	44	27.3	89	108	94	67	5	4.8	4.9	3.8	0.58	1.12	2.4	42	24	2	#NULL!	524.49	1.08889	1
1	1	2	47	32.8	103	109	121	75	6.4	6.4	11.8	3.8	2.21	0.75	2	52	27	2	#NULL!	869.87	3.35644	2
2	1	1	47	30.2	96	108	146	77	5.5	6.1	8	4.4	0.95	0.9	3.1	36	18	3	#NULL!	518.25	1.95556	1
2	1	0	42	29.4	92	106.5	129	83	5	5.5	11.6	5.2	1.16	1.29	3.4	32	11	4	#NULL!	781.78	2.57778	2
1	1	#NULL!	40	30.1	106	109	138	82	4.8	5.3	6.8	7.8	2.09	0.94	5.9	73	32	2	#NULL!	792.95	1.45067	1
2	1	#NULL!	37	26.7	92.5	102	112	72	5	5	8.8	4.9	1.1	1.51	2.9	45	17	1	#NULL!	827.73	1.95556	1
1	1	1	35	32.8	105	113	127	82	5.9	5.7	11.8	3.4	0.38	1.87	1.4	50	21	5	#NULL!	106.31	3.09422	2
2	1	0	48	21.3	75	91	119	69	4.4	5.3	5.3	4.8	0.54	2.05	2.5	33	13	1	#NULL!	578.67	1.03644	1
2	1	1	64	38.1	116	124	135	85	5.5	5.8	6.1	4.5	1.14	1.88	2.1	33	18	7	#NULL!	1515.14	1.49111	1
2	1	0	43	33.4	95	107	140	94	5	5	4.9	6.4	2.05	1.28	4.2	34	14	2	#NULL!	500.79	1.08889	1
2	1	0	37	28.5	100	107	109	66	5.3	5.3	9.3	3.8	1.24	1.21	2	30	15	12	#NULL!	953.32	2.19067	2
2	1	0	45	26.1	77	105	114	76	4.8	5.4	7.1	5	0.96	1.81	2.8	27	14	7	#NULL!	522	1.51467	1
1	1	2	49	26	93	94	132	83	5.5	5.6	7.9	2.7	0.83	0.74	1.6	30	14	1	#NULL!	1008.58	1.93111	1
2	1	2	43	29.2	98	108	153	100	4	5.2	5.2	4.6	0.69	1.9	2.4	37	20	1	#NULL!	#NULL!	0.924444	1
2	1	0	43	31.7	104	119	127	79	5.2	5.4	7	6.9	1.18	1.88	4.5	44	22	2	#NULL!	648.92	1.61778	1
1	1	0	45	30.6	102	105	120	73	5.4	4.9	7.8	4.6	1.05	1.02	3.1	72	21	2	#NULL!	1679.7	1.872	1
1	1	2	40	37	121	120	125	85	14.1	10.1	27.7	5.4	2.72	0.67	3.5	63	24	4	#NULL!	862.25	17.3587	2
1	1	1	40	33.2	110	113	125	77	4.9	5.9	13.2	6.6	2.03	1.27	4.4	50	22	3	#NULL!	832.69	2.87467	2
1	1	1	54	40.4	127	132	114	83	5.8	6	21.4	6.5	3.19	0.71	4.3	33	17	6	#NULL!	1225.74	5.51644	2
1	1	0	45	25.4	89.5	98	112	66	4.4	5.4	3.7	4.9	1.48	1.34	2.9	32	15	1	#NULL!	924.69	0.723556	1
2	1	0	36	29.6	90	109	111	72	4	4.4	4	5.6	0.65	2.05	3.3	29	18	7	#NULL!	238.6	0.711111	1
1	1	1	45	25.5	93	100	145	95	5.4	5.7	7.3	4.6	1.58	1.13	2.8	80	41	4	#NULL!	996.32	1.752	1
1	1	0	47	34.8	115	121	122	78	5.2	5.4	6.4	4.9	2.48	0.85	2.9	49	21	4	#NULL!	613.5	1.47911	1
1	1	1	44	21.6	89	94	110	65	5.6	5.5	3.2	3.9	0.54	1.31	2.3	39	21	2	#NULL!	747.02	0.796444	1
2	1	1	58	34.7	100.5	121	137	77	5.8	4.9	4.7	6.4	1.12	1.61	4.3	112	82	10	#NULL!	1475.56	1.21156	1
2	1	0	50	27.4	80	100	108	76	5	5	11.3	5.4	0.57	1.93	3.2	35	21	1	#NULL!	423.24	2.51111	2
2	1	2	56	33.3	108	120	127	85	9.3	8.7	8.6	4.4	1.57	1.51	2.2	35	14	30	#NULL!	758.13	3.55467	2
1	1	1	51	39.8	126	125	156	92	5.8	5.8	14.3	4.6	0.83	1.19	3	39	15	7	#NULL!	751.98	3.68622	2
1	1	0	38	33.1	109	119	132	82	4.8	4.3	31.08	5.1	1.25	0.9	3.6	64	29	3	#NULL!	607.9	6.6304	2
2	1	0	37	35.8	101	114	141	100	5.2	5.1	9.7	5.3	1.8	1.24	3.2	36	18	4	#NULL!	1191.32	2.24178	2
2	1	1	54	27.9	89	106	138	80	5	5.9	4.7	5.9	0.83	1.53	4	31	23	2	#NULL!	990.09	1.04444	1
2	1	2	42	48.3	128	149	119	85	10.7	10.1	18	4.4	0.79	1.44	2.6	45	23	21	#NULL!	#NULL!	8.56	2
2	1	0	40	30.7	89	102	106	65	4.8	5.3	5.8	4.1	0.52	1.37	2.5	32	16	2	#NULL!	500.79	1.23733	1
2	1	0	36	25.5	88	97	123	76	4.7	5.6	7.4	4.1	1.43	1.29	2.2	28	12	1	#NULL!	178.16	1.54578	1
2	1	2	52	29.1	94	99	143	99	6.6	7.3	11	4.6	0.84	1.25	3	43	17	2	#NULL!	#NULL!	3.22667	2
1	1	2	46	22.1	90	93	123	83	10.9	10	2.9	6	2.23	0.77	4.2	37	15	3	#NULL!	1218.3	1.40489	1
2	1	0	46	28.2	97	114	124	75	5	5.3	7	4.2	0.98	1.63	2.1	31	16	5	#NULL!	472.06	1.55556	1
1	1	0	42	23.5	79	91	136	84	3.8	5	1.32	4.8	0.41	1.18	3.4	46	55	3	#NULL!	602.93	0.222933	1
1	1	0	46	27.4	94	103	113	75	4.5	5.6	9.4	5.9	4.39	0.72	3.2	50	21	7	#NULL!	851.95	1.88	1
2	1	2	60	37.9	118	124	158	81	8.8	9.8	64.5	5.4	2	1.18	3.3	36	19	2	#NULL!	478.13	25.2267	2
2	1	2	50	31.2	109	112	110	74	6.3	6.4	12.2	5.8	1.43	1.24	3.9	115	79	9	#NULL!	205.87	3.416	2
1	1	2	52	27	97	97	138	93	9.1	9.3	8.8	2.5	1.6	1.03	0.7	67	22	17	#NULL!	626.16	3.55911	2
1	1	2	48	28.3	97	105	112	78	6.4	6.4	6	4.8	2.05	1.11	2.8	74	32	7	#NULL!	813.13	1.70667	1
2	1	2	56	36.4	102.5	114	168	100	16.8	11.6	9.1	7.8	6.24	0.94	#NULL!	38	17	12	#NULL!	1130.99	6.79467	2
1	1	2	51	35.6	119	122	135	70	10.3	8.4	15.7	3.2	2.04	0.64	1.6	60	28	2	#NULL!	856.27	7.18711	2
1	1	1	44	32.7	110	113	126	75	5.1	5.8	15.2	6.3	1.15	0.99	4.8	67	24	2	#NULL!	2390.12	3.44533	2
1	1	2	44	29.4	101	107	143	80	15	10.8	10.8	6.9	3.58	0.74	4.5	44	21	5	#NULL!	1187.44	7.2	2
2	1	2	39	31	97	104	128	70	13.2	8.8	17	3.8	2.37	0.58	2.1	27	10	3	#NULL!	#NULL!	9.97333	2
1	1	2	53	31	109	109	135	74	5.9	9.2	32.1	4.9	0.99	1	3.4	31	12	2	#NULL!	1269.89	8.41733	2
1	1	2	57	26.7	93	95	155	85	8	10	6.6	4.9	0.93	1.29	3.2	46	21	4	#NULL!	1082.44	2.34667	2
1	1	2	45	31.6	101	106	148	99	8.3	8.4	15	5.3	2.31	0.97	3.3	80	40	6	#NULL!	1621.88	5.53333	2
1	1	2	46	30.6	93	98	142	86	5.8	6.5	8	4.7	1.34	1.1	3	44	19	2	#NULL!	1624.43	2.06222	2
1	1	2	43	32.7	101	104	118	76	7	7.6	5.4	6	2.05	1.27	3.8	40	19	2	#NULL!	1245.96	1.68	1
2	1	2	42	32.5	107	110	128	85	5.7	6.5	16.9	4.8	1.9	1.31	2.6	32	11	2	#NULL!	#NULL!	4.28133	2
2	1	2	56	32.5	100	110	128	79	6.4	7.1	9.7	4	1.34	1.15	2.2	35	20	2	#NULL!	427.4	2.75911	2
1	1	2	57	36.1	110	112	135	79	6.2	6.6	8.9	3.8	1.96	0.91	2	47	22	4	#NULL!	1681.85	2.45244	2
2	1	2	48	43.5	112	130	136	90	5.9	6.2	11.1	4.8	1.97	1.14	2.8	36	16	6	#NULL!	796.68	2.91067	2
1	1	2	64	31.9	110	110	125	75	8.2	7.2	12.4	2.9	1.71	1.16	1	47	19	1	#NULL!	1247.02	4.51911	2
1	1	2	55	30.6	99	104	146	90	7.7	6.7	12.1	6.4	1.49	1.83	3.9	130	53	4	#NULL!	780.19	4.14089	2
2	1	2	42	35.3	99	115	106	74	9	7	9.7	4.1	2.46	0.79	2.2	49	26	5	#NULL!	#NULL!	3.88	2
1	1	0	44	36.4	103	107	127	72	5.1	5	23.3	5.1	2.71	0.77	3.1	48	27	4	#NULL!	504.53	5.28133	2
1	1	1	38	40.8	114	119	117	85	5.4	5.7	11	5.9	0.72	1.06	4.5	52	29	4	#NULL!	932.16	2.64	2
1	1	1	36	29.2	105	105	107	81	5.7	5.9	4	5.3	1.55	0.89	3.7	36	22	43	#NULL!	679.97	1.01333	1
2	1	0	39	43.3	113	133	104	70	5.3	5.6	7.3	4.3	1	0.99	2.9	35	22	13	#NULL!	589.25	1.71956	1
1	1	0	35	31.6	101	110	118	66	4.4	5.3	6.7	5.4	1.59	0.78	3.9	62	31	2	#NULL!	463.31	1.31022	1
2	1	0	36	27.6	89	100	111	57	4.6	5.5	5.9	4.4	1.27	1.29	2.5	38	24	3	#NULL!	594.45	1.20622	1
2	1	1	45	30.3	92	99	125	80	5.7	5.2	9.1	6.3	1.65	1.06	4.5	29	16	4	#NULL!	846.23	2.30533	2
1	1	2	50	30.9	96	100	138	88	9.5	8.2	11.7	2.7	1.14	0.84	1.3	92	36	2	#NULL!	695.99	4.94	2
1	1	2	54	43.4	119	128	148	82	6.1	6.6	30	5.2	1.5	1	3.5	67	44	6	#NULL!	1499.29	8.13333	2
2	1	2	23	22.7	77	91	102	67	9.9	9.4	22.8	4.7	0.69	1.19	3.2	38	16	1	#NULL!	302.82	10.032	2
2	1	0	43	25	90	105	116	68	4.6	5.1	4.5	6.7	0.62	2.1	4.3	33	20	4	#NULL!	344.45	0.92	1
2	1	1	47	52.8	122	145	148	84	5.7	5.7	14.9	5.2	1.09	1.39	3.3	31	17	12	#NULL!	462.23	3.77467	2
2	1	2	53	34	109	109	145	91	9.4	8.9	9.3	4.9	1.14	1.56	2.8	36	18	19	#NULL!	1407.22	3.88533	2
1	1	2	57	29.9	100	100	109	64	8.6	8.4	6.2	6	3.86	0.67	3.6	45	21	3	#NULL!	#NULL!	2.36978	2
2	1	1	49	32.7	104	107	126	71	4.5	5.7	14.1	3.9	0.73	1.26	2.3	36	16	2	#NULL!	585.16	2.82	2
2	1	1	49	30.3	90	98	135	85	5.3	5.8	10.8	6.1	2.6	1.21	3.7	60	22	2	#NULL!	682.8	2.544	2
1	1	2	55	37.4	117	117	130	81	9.2	7.6	20	3.1	1.2	0.87	1.7	62	25	3	#NULL!	246.65	8.17778	2
1	1	1	51	26.2	92	96	124	65	5.5	5.4	10	4.3	1.63	0.8	2.8	34	14	4	#NULL!	409.2	2.44444	2
1	1	0	41	23.8	88	92	117	63	5.3	5.6	5	3.9	0.74	1.59	2	34	20	2	#NULL!	60.41	1.17778	1
1	1	1	40	32	104	110	132	77	5.4	5.8	12.6	5.6	0.96	1.43	3.7	81	34	4	#NULL!	728.82	3.024	2
2	1	1	51	30.4	96	106	115	61	5.8	6.3	9.1	5.8	1.07	1.34	4	48	24	4	#NULL!	1066.99	2.34578	2
1	1	1	45	26.5	88	93	133	71	4.8	6	5.2	6.2	2.79	1.09	3.8	41	17	2	#NULL!	1417.78	1.10933	1
2	1	1	40	25.9	86	96.5	113	75	5.3	5.8	2.8	7.1	1.13	1.6	5	25	14	6	#NULL!	831.02	0.659556	1
1	1	2	62	34.9	117	118.5	159	76	13.6	8.8	9.6	5.4	4.21	0.84	2.6	46	17	2	#NULL!	1388	5.80267	2
[truncated: 84 more rows]
